# Supplementary material for: The value of ecosystem services in global marine kelp forests
Source: Nat Commun. 2023 Apr 18;14:1894. doi: 10.1038/s41467-023-37385-0 (PMC10113392; doi:10.1038/s41467-023-37385-0)
Supplement: Supplementary file 3 — Supplementary Dataset 1-14 [file 41467_2023_37385_MOESM3_ESM.xlsx]

## Sheet: SD 1
Supplementary Data 1: Nutrient content and NPP measurements
reference	reference_number	obs_number	kelp_genus	kelp_species	lat	long	country	region	ocean_region	date_rec_dmy	nutrient	var_1_desc	var_1_units	var_1_cat	var_1_mean	var_1_error	var_1_N	var_1_SE_SD	area_m2	rate_period_days	uptake_grams	notes_rec	notes
Hadley, S., Wild-Allen, K., Johnson, C., & Macleod, C. (2015). Modeling macroalgae growth and nutrient dynamics for integrated multi-trophic aquaculture. JOURNAL OF APPLIED PHYCOLOGY, 27(2), 901–916. https://doi.org/10.1007/s10811-014-0370-y	1	1	Macrocystis	pyrifera	-43.3237	147.135	Australia	Tasmania	sw_pacific	NA	Nitrogen	percent content	%	composition	1.6	NA	NA	NA	NA	NA			modeled results
Hadley, S., Wild-Allen, K., Johnson, C., & Macleod, C. (2016). Quantification of the impacts of finfish aquaculture and bioremediation capacity of integrated multi-trophic aquaculture using a 3D estuary model. JOURNAL OF APPLIED PHYCOLOGY, 28(3), 1875–1889. https://doi.org/10.1007/s10811-015-0714-2	2	2	Macrocystis	pyrifera	-43.3237	147.135	Australia	Tasmania	sw_pacific	NA	Nitrogen	uptake rate	gN/m2/yr	uptake	289	NA	NA	NA	1	365			modeled results - took high nutrient value
Varela, D. A., Hernriquez, L. A., Fernandez, P. A., Leal, P., Hernandez-Gonzalez, M. C., Figueroa, F. L., & Buschmann, A. H. (2018). Photosynthesis and nitrogen uptake of the giant kelp Macrocystis pyrifera (Ochrophyta) grown close to salmon farms. Marine Environmental Research, 135, 93–102. https://doi.org/10.1016/j.marenvres.2018.02.002	3	3	Macrocystis	pyrifera	-41.8111	-73.1693	Chile	Calbuco	se_pacific	NA	Nitrate	wet biomass	gWW/m2/0.5year	biomass	14000	NA	NA	NA	1	182.5		NA	calculated 0.63gDW/hour, based on DW = 0.2 FW
Nielsen, M. M., Manns, D., D’Este, M., Krause-Jensen, D., Rasmussen, M. B., Larsen, M. M., … Bruhn, A. (2016). Variation in biochemical composition of Saccharina latissima and Laminaria digitata along an estuarine salinity gradient in inner Danish waters. Algal Research-Biomass Biofuels and Bioproducts, 13, 235–245. https://doi.org/10.1016/j.algal.2015.12.003	5	5	Laminaria	digitata	56.2498	11.249	Denmark		ne_atlantic	NA	Carbon	percent content	%	composition	33.85	NA	NA	NA	NA	NA	NA		no data on per area biomass of plant or growth rates
Nielsen, M. M., Manns, D., D’Este, M., Krause-Jensen, D., Rasmussen, M. B., Larsen, M. M., … Bruhn, A. (2016). Variation in biochemical composition of Saccharina latissima and Laminaria digitata along an estuarine salinity gradient in inner Danish waters. Algal Research-Biomass Biofuels and Bioproducts, 13, 235–245. https://doi.org/10.1016/j.algal.2015.12.003	5	5	Laminaria	digitata	56.2498	11.249	Denmark		ne_atlantic	NA	Nitrogen	percent content	%	composition	1.305	NA	NA	NA	NA	NA	NA		no data on per area biomass of plant or growth rates
Nielsen, M. M., Manns, D., D’Este, M., Krause-Jensen, D., Rasmussen, M. B., Larsen, M. M., … Bruhn, A. (2016). Variation in biochemical composition of Saccharina latissima and Laminaria digitata along an estuarine salinity gradient in inner Danish waters. Algal Research-Biomass Biofuels and Bioproducts, 13, 235–245. https://doi.org/10.1016/j.algal.2015.12.003	5	5	Laminaria	digitata	56.2498	11.249	Denmark		ne_atlantic	NA	Phosphorus	percent content	%	composition	0.33	NA	NA	NA	NA		NA		no data on per area biomass of plant or growth rates
Wu, H. L., Huo, Y. Z., Hu, M., Wei, Z. L., & He, P. M. (2015). Eutrophication assessment and bioremediation strategy using seaweeds co-cultured with aquatic animals in an enclosed bay in China. Marine Pollution Bulletin, 95(1), 342–349. https://doi.org/10.1016/j.marpolbul.2015.03.016	8	8	Laminaria	japonica	25.79	119.95	China	Yantian	nw_pacific		Nitrogen	percent content	%	composition	2.8	NA	NA	NA	NA	NA	NA	NA	Has rnage over the year (seasonal), took high and low
Dyer, D. C., Butler, M. J., Smit, A. J., Anderson, R. J., & Bolton, J. J. (2019). Variability in stable isotope values of South African Laminariales, Ecklonia maxima and Laminaria pallida, over different spatial and temporal scales. MARINE ECOLOGY PROGRESS SERIES, 628, 55–71. https://doi.org/10.3354/meps13096	10	10	Ecklonia	maxima	-32.2612	17.3851	South Africa	West Coast	s_atlantic		Nitrogen	percent content	%	composition	2.37901	0.21358	3	SD				NA	has a number of sites, took the one displayed in the graph
Dyer, D. C., Butler, M. J., Smit, A. J., Anderson, R. J., & Bolton, J. J. (2019). Variability in stable isotope values of South African Laminariales, Ecklonia maxima and Laminaria pallida, over different spatial and temporal scales. MARINE ECOLOGY PROGRESS SERIES, 628, 55–71. https://doi.org/10.3354/meps13096	10	10	Ecklonia	maxima	-32.2612	17.3851	South Africa	West Coast	s_atlantic		Carbon	percent content	%	composition	38.25	1.71562	3	SD				NA	has a number of sites, took the one displayed in the graph
Endo, H., Suehiro, K., Gao, X., & Agatsuma, Y. (2017). Interactive effects of elevated summer temperature, nutrient availability, and irradiance on growth and chemical compositions of juvenile kelp, Eisenia bicyclis. PHYCOLOGICAL RESEARCH, 65(2), 118–126. https://doi.org/10.1111/pre.12170	11	11	Ecklonia	bicyclis	38.6576	141.466	Japan	Shizugawa Bay	nw_pacific		Nitrogen	percent content	%	composition	1.85714	0.153639	6	SD				NA	Took ranges overs temp and irradiance
Endo, H., Suehiro, K., Gao, X., & Agatsuma, Y. (2017). Interactive effects of elevated summer temperature, nutrient availability, and irradiance on growth and chemical compositions of juvenile kelp, Eisenia bicyclis. PHYCOLOGICAL RESEARCH, 65(2), 118–126. https://doi.org/10.1111/pre.12170	11	11	Ecklonia	bicyclis	38.6576	141.466	Japan	Shizugawa Bay	nw_pacific		Carbon	percent content	%	composition	29.4311	1.14062	6	SD				NA	Took ranges overs temp and irradiance
Brady-Campbell, M. M., Campbell, D. B., & Harlin, M. M. (1984). Productivity of kelp(Laminaria spp.) near the southern limit in the northwestern Atlantic Ocean. Marine ecology progress series. Oldendorf, 18(1), 79-88.	83	83	Laminaria	spp.	41.4569	-71.2578	United States of America	Ft. Wetherill	nw_atlantic		Carbon	production	gC/m2/yr	production	3531	NA	NA	NA	1	365	3531
Chaoyuan, W., Zongcun, W., Zuosheng, P., & Jingpu, Z. (1984). A preliminary comparative study of the productivity of three economic seaweeds. Chinese Journal of Oceanology and Limnology, 2(1), 97–101. https://doi.org/10.1007/BF02888397	51	51	Laminaria	japonica			China	Qingdao	nw_pacific		Carbon	production	gC/m2/yr	production	2200	NA	NA	NA	1	365	2200		Recreated seasonal variation in lab
Novaczek, I. (1984). Development and phenology of Ecklonia radiata at two depths in Goat Island Bay, New Zealand. Marine Biology, 81(2), 189–197. https://doi.org/10.1007/BF00393117	50	50	Ecklonia	radiata			New Zealand	Goat Island	sw_pacific		Carbon	production	gC/m2/yr	production	2028	NA	NA	NA	1	365	2028		Followed wild populations for 3 years, also has some density measures and such, used percent content values from data, used average C content value
Yoshida, G., Hori, M., Shimabukuro, H., Hamaoka, H., Onitsuka, T., Hasegawa, N., ... & Nakaoka, M. (2019). Carbon sequestration by seagrass and macroalgae in Japan: estimates and future needs. In Blue Carbon in Shallow Coastal Ecosystems (pp. 101-127). Springer, Singapore.	63	63	Laminaria	spp			Japan		nw_pacific		Carbon	production	gC/m2/yr	production	1860	NA		SD	1	365	1860
Brown, M. T., Nyman, M. A., Keogh, J. A., & Chin, N. K. M. (1997). Seasonal growth of the giant kelp Macrocystis pyrifera in New Zealand. MARINE BIOLOGY, 129(3), 417–424. https://doi.org/10.1007/s002270050182	16	16	Macrocystis	pyrifera	-45.6667	-170.833	New Zealand	Otago	sw_pacific		Carbon	percent content	%	composition	3.09411	0.287115	24	SD	NA	NA	NA		Measured content over the year, I took average of all months
Brown, M. T., Nyman, M. A., Keogh, J. A., & Chin, N. K. M. (1997). Seasonal growth of the giant kelp Macrocystis pyrifera in New Zealand. MARINE BIOLOGY, 129(3), 417–424. https://doi.org/10.1007/s002270050182	16	16	Macrocystis	pyrifera	-45.6667	-170.833	New Zealand	Otago	sw_pacific		Nitrogen	percent content	%	composition	1.70929	0.652767	24	SD	NA	NA	NA		Measured content over the year, I took average of all months
Fernandez, P. A., Roleda, M. Y., & Hurd, C. L. (2015). Effects of ocean acidification on the photosynthetic performance, carbonic anhydrase activity and growth of the giant kelp Macrocystis pyrifera. Photosynthesis Research, 124(3), 293–304. https://doi.org/10.1007/s11120-015-0138-5	17	17	Macrocystis	pyrifera	-45.6667	-170.833	New Zealand	Laboratory	sw_pacific		Carbon	percent content	%	composition	27.52	0.52	3	SE	NA	NA	NA	NA	Also has growth rates in Cm Also measured things under different CO2 conditions
Fernandez, P. A., Roleda, M. Y., & Hurd, C. L. (2015). Effects of ocean acidification on the photosynthetic performance, carbonic anhydrase activity and growth of the giant kelp Macrocystis pyrifera. Photosynthesis Research, 124(3), 293–304. https://doi.org/10.1007/s11120-015-0138-5	17	17	Macrocystis	pyrifera	-45.6667	-170.833	New Zealand	Laboratory	sw_pacific		Nitrogen	percent content	%	composition	1.07	0.14	3	SE	NA	NA	NA	NA	Also has growth rates in Cm Also measured things under different CO2 conditions
Fernandez, P. A., Roleda, M. Y., Leal, P. P., Hepburn, C. D., & Hurd, C. L. (2017). Tissue nitrogen status does not alter the physiological responses of Macrocystis pyrifera to ocean acidification. MARINE BIOLOGY, 164(9). https://doi.org/10.1007/s00227-017-3204-z	17	17	Macrocystis	pyrifera	-45.6667	-170.833	New Zealand	Laboratory	sw_pacific		Carbon	percent content	%	composition	26.57	0.5	5	SE	NA	NA	NA	NA	Measured things under different CO2 coniditons, I took the field measures
Fernandez, P. A., Roleda, M. Y., Leal, P. P., Hepburn, C. D., & Hurd, C. L. (2017). Tissue nitrogen status does not alter the physiological responses of Macrocystis pyrifera to ocean acidification. MARINE BIOLOGY, 164(9). https://doi.org/10.1007/s00227-017-3204-z	17	17	Macrocystis	pyrifera	-45.6667	-170.833	New Zealand	Laboratory	sw_pacific		Nitrogen	percent content	%	composition	2.07	0.13	5	SE	NA	NA	NA	NA	Measured things under different CO2 coniditons, I took the field measures
Fox, M. D. (2016). Biomass loss reduces growth and resource translocation in giant kelp Macrocystis pyrifera. MARINE ECOLOGY PROGRESS SERIES, 562, 65–77. https://doi.org/10.3354/meps11949	18	18	Macrocystis	pyrifera	36.5907	-121.946	United States of America	California - Carmel Bay	ne_pacific		Carbon	percent content	%	composition	27.74	0.36	4	SE	NA	NA	NA	NA	Has different treatments with varying blade cover
Fox, M. D. (2016). Biomass loss reduces growth and resource translocation in giant kelp Macrocystis pyrifera. MARINE ECOLOGY PROGRESS SERIES, 562, 65–77. https://doi.org/10.3354/meps11949	18	18	Macrocystis	pyrifera	36.5907	-121.946	United States of America	California - Carmel Bay	ne_pacific		Nitrogen	percent content	%	composition	1.85	0.018	4	SE	NA	NA	NA	NA	Has different treatments with varying blade cover
Mann, K. H. (1972). Ecological energetics of the sea-weed zone in a marine bay on the Atlantic coast of Canada. II. Productivity of the seaweeds. Marine Biology, 14(3), 199-209.	59	59	Laminaria	spp	44.4122	-63.9523	Canada	Nova Scotia	nw_atlantic		Carbon	production	gC/m2/yr	production	1750	NA	NA	NA	1	365	1750		Followed a wild populations for over a year
Rodriguez, G. E., Reed, D. C., & Holbrook, S. J. (2016). Blade life span, structural investment, and nutrient allocation in giant kelp. OECOLOGIA, 182(2), 397–404. https://doi.org/10.1007/s00442-016-3674-6	20	20	Macrocystis	pyrifera	34.405	-119.868	United States of America	California - Goleta Bay	ne_pacific		Nitrogen	percent content	%	composition	2.7286	1.73997	42	SD	NA	NA	NA		Looked at canopy versus midwater and edge verus center
Stephens, T. A., & Hepburn, C. D. (2016). A kelp with integrity: Macrocystis pyrifera prioritises tissue maintenance in response to nitrogen fertilisation. OECOLOGIA, 182(1), 71–84. https://doi.org/10.1007/s00442-016-3641-2	21	21	Macrocystis	pyrifera	-46.8875	168.169	New Zealand	Stewart Island	sw_pacific		Carbon	percent content	%	composition	20.2912	4.13753	5	SD	NA	NA	NA		Took averages for different areas of the plant
Stephens, T. A., & Hepburn, C. D. (2016). A kelp with integrity: Macrocystis pyrifera prioritises tissue maintenance in response to nitrogen fertilisation. OECOLOGIA, 182(1), 71–84. https://doi.org/10.1007/s00442-016-3641-2	21	21	Macrocystis	pyrifera	-46.8875	168.169	New Zealand	Stewart Island	sw_pacific		Nitrogen	percent content	%	composition	1.36855	0.131318	5	SD	NA	NA	NA		Took averages for different areas of the plant
Stewart, H. L., Fram, J. P., Reed, D. C., Williams, S. L., Brzezinski, M. A., MacIntyre, S., & Gaylord, B. (2009). Differences in growth, morphology and tissue carbon and nitrogen of Macrocystis pyrifera within and at the outer edge of a giant kelp forest in California, USA. MARINE ECOLOGY PROGRESS SERIES, 375, 101–112. https://doi.org/10.3354/meps07752	22	22	Macrocystis	pyrifera	34.377	-119.706	United States of America	Santa Barbara	ne_pacific		Carbon	percent content	%	composition	28.3993	2.50348	10	SD	NA	NA	NA		Took averages for edge and interior plants across the year
Stewart, H. L., Fram, J. P., Reed, D. C., Williams, S. L., Brzezinski, M. A., MacIntyre, S., & Gaylord, B. (2009). Differences in growth, morphology and tissue carbon and nitrogen of Macrocystis pyrifera within and at the outer edge of a giant kelp forest in California, USA. MARINE ECOLOGY PROGRESS SERIES, 375, 101–112. https://doi.org/10.3354/meps07752	22	22	Macrocystis	pyrifera	34.377	-119.706	United States of America	Santa Barbara	ne_pacific		Nitrogen	percent content	%	composition	1.93798	0.455825	10	SD	NA	NA	NA		Took averages for edge and interior plants across the year
Mann, K. H. (1972). Ecological energetics of the sea-weed zone in a marine bay on the Atlantic coast of Canada. II. Productivity of the seaweeds. Marine Biology, 14(3), 199-209.	87	87	Laminaria	spp.	44.4869	-63.9716	Canada	Nova Scotia	nw_atlantic		Carbon	production	gC/m2/yr	production	1750	NA	NA	NA	1	365	1750		Based on seaweed zone values
Foreman, R. E. (1984). studies on Nereocystis growth in British columbia, canada. In Eleventh International Seaweed Symposium (pp. 325-332). Springer, Dordrecht	79	79	Nereocystis	luetkeana	50.6801	-126.784	Canada	Broughton Archipelago	ne_pacific		Carbon	production	gC/m2/yr	production	1400	NA	NA	NA	1	365	1400
Egan, B., & Yarish, C. (1990). Productivity and life history of Laminaria longicruris at its southern limit in the Western Atlantic Ocean. Marine Ecology Progress Series, 263-273.	86	86	Laminaria	longicurus	41.2283	-72.7839	United States of America	Conneticuit	nw_atlantic		Carbon	production	gC/m2/yr	production	1394.21	NA	NA	NA	1	365	1394.21		assumed dry weight was (1/6.5) of wet weight values from graph 3.445944 4.266937 2.465004 5.908923 8.481234 32.07137 27.63437 444 440 37.10565 18.66216 5.470588 10.66987
Laffoley, D., & Grimsditch, G. D. (Eds.). (2009). The management of natural coastal carbon sinks. Iucn.	60	60	Ecklonia	spp			Australia	Western Australia	sw_pacific		Carbon	production	gC/m2/yr	production	1350	NA	NA	NA	1	365	1350		Values originally from Mann 2000
Dunton, K. H., & Schell, D. M. (1986). SEASONAL CARBON BUDGET AND GROWTH OF LAMINARIA-SOLIDUNGULA IN THE ALASKAN HIGH ARCTIC. MARINE ECOLOGY PROGRESS SERIES, 31(1), 57–66. https://doi.org/10.3354/meps031057	27	27	Laminaria	solidungula	70.2306	-147.176	United States of America	Alaska - Beaufort Sea	ne_pacific		Carbon	percent content	%	composition	15.6892	3.46622	13	SD	NA	0.0416667	1.56892e-05
Dunton, K. H., & Schell, D. M. (1986). SEASONAL CARBON BUDGET AND GROWTH OF LAMINARIA-SOLIDUNGULA IN THE ALASKAN HIGH ARCTIC. MARINE ECOLOGY PROGRESS SERIES, 31(1), 57–66. https://doi.org/10.3354/meps031057	27	27	Laminaria	solidungula	70.2306	-147.176	United States of America	Alaska - Beaufort Sea	ne_pacific		Nitrogen	percent content	%	composition	5.89202	1.44289	13	SD	NA	0.0416667	5.89202e-06
Gevaert, F., Davoult, D., Creach, A., Kling, R., Janquin, M. A., Seuront, L., & Lemoine, Y. (2001). Carbon and nitrogen content of Laminaria saccharina in the eastern English Channel: biometrics and seasonal variations. JOURNAL OF THE MARINE BIOLOGICAL ASSOCIATION OF THE UNITED KINGDOM, 81(5), 727–734. https://doi.org/10.1017/s0025315401004532	29	29	Laminaria	saccharina	50.978	1.55229	United Kingdom	Strait of Dover	ne_atlantic		Carbon	percent content	%	composition	28	0.5	182	SE	NA	NA	NA		Took samples from different parts of the plant
Gevaert, F., Davoult, D., Creach, A., Kling, R., Janquin, M. A., Seuront, L., & Lemoine, Y. (2001). Carbon and nitrogen content of Laminaria saccharina in the eastern English Channel: biometrics and seasonal variations. JOURNAL OF THE MARINE BIOLOGICAL ASSOCIATION OF THE UNITED KINGDOM, 81(5), 727–734. https://doi.org/10.1017/s0025315401004532	29	29	Laminaria	saccharina	50.978	1.55229	United Kingdom	Strait of Dover	ne_atlantic		Nitrogen	percent content	%	composition	2.67	0.08	182	SE	NA	NA	NA		Took samples from different parts of the plant
Gevaert, F., Janquin, M. A., & Davoult, D. (2008). Biometrics in Laminaria digitata: A useful tool to assess biomass, carbon and nitrogen contents. JOURNAL OF SEA RESEARCH, 60(3), 215–219. https://doi.org/10.1016/j.seares.2008.06.006	30	30	Laminaria	digitata	50.8167	1.58333	France	Strait of Dover	ne_atlantic		Carbon	percent content	%	composition	29.1	0.4	197	SD	NA	NA	NA		Took samples from different parts of the plant
Gevaert, F., Janquin, M. A., & Davoult, D. (2008). Biometrics in Laminaria digitata: A useful tool to assess biomass, carbon and nitrogen contents. JOURNAL OF SEA RESEARCH, 60(3), 215–219. https://doi.org/10.1016/j.seares.2008.06.006	30	30	Laminaria	digitata	50.8167	1.58333	France	Strait of Dover	ne_atlantic		Nitrogen	percent content	%	composition	2.48	0.09	197	SD	NA	NA	NA		Took samples from different parts of the plant
Henley, W. J., & Dunton, K. H. (1997). Effects of nitrogen supply and continuous darkness on growth and photosynthesis of the arctic kelp Laminaria solidungula. Limnology and Oceanography, 42(2), 209–216. https://doi.org/10.4319/lo.1997.42.2.0209	32	32	Laminaria	solidungula	70.2919	-147.709	United States of America	Alaska - Stefansson Sound	ne_pacific		Carbon	percent content	%	composition	36.5939	1.39738	4	SD	NA	NA	NA		Has light and dark measures along with different N concentration measures
Henley, W. J., & Dunton, K. H. (1997). Effects of nitrogen supply and continuous darkness on growth and photosynthesis of the arctic kelp Laminaria solidungula. Limnology and Oceanography, 42(2), 209–216. https://doi.org/10.4319/lo.1997.42.2.0209	32	32	Laminaria	solidungula	70.2919	-147.709	United States of America	Alaska - Stefansson Sound	ne_pacific		Nitrogen	percent content	%	composition	1.6383	0.117021	4	SD	NA	NA	NA		Has light and dark measures along with different N concentration measures
Iniguez, C., Carmona, R., Lorenzo, M. R., Niell, F. X., Wiencke, C., & Gordillo, F. J. L. (2016). Increased temperature, rather than elevated CO2, modulates the carbon assimilation of the Arctic kelps Saccharina latissima and Laminaria solidungula. MARINE BIOLOGY, 163(12). https://doi.org/10.1007/s00227-016-3024-6	33	33	Laminaria	solidungula	79.0049	10.817	Norway	Svalbard	ne_atlantic		Carbon	percent content	%	composition	32.435	1.285	4	SD	NA	NA	NA		Ran under different T and CO2 levels, took averages Found very little affect
Iniguez, C., Carmona, R., Lorenzo, M. R., Niell, F. X., Wiencke, C., & Gordillo, F. J. L. (2016). Increased temperature, rather than elevated CO2, modulates the carbon assimilation of the Arctic kelps Saccharina latissima and Laminaria solidungula. MARINE BIOLOGY, 163(12). https://doi.org/10.1007/s00227-016-3024-6	33	33	Laminaria	solidungula	79.0049	10.817	Norway	Svalbard	ne_atlantic		Nitrogen	percent content	%	composition	2.095	0.1625	4	SD	NA	NA	NA		Ran under different T and CO2 levels, took averages Found very little affect
Kregting, L., Blight, A., Elsasser, B., & Savidge, G. (2013). The influence of water motion on the growth rate of the kelp Laminaria hyperborea. JOURNAL OF EXPERIMENTAL MARINE BIOLOGY AND ECOLOGY, 448, 337–345. https://doi.org/10.1016/j.jembe.2013.07.017	35	35	Laminaria	hyperborea	54.3115	-5.51889	United Kingdom	Northern Ireland	ne_atlantic		Carbon	percent content	%	composition	30.5	NA	NA	NA	NA	NA	NA
Kregting, L., Blight, A., Elsasser, B., & Savidge, G. (2013). The influence of water motion on the growth rate of the kelp Laminaria hyperborea. JOURNAL OF EXPERIMENTAL MARINE BIOLOGY AND ECOLOGY, 448, 337–345. https://doi.org/10.1016/j.jembe.2013.07.017	35	35	Laminaria	hyperborea	54.3115	-5.51889	United Kingdom	Northern Ireland	ne_atlantic		Nitrogen	percent content	%	composition	2	NA	NA	NA	NA	NA	NA
Mizuta, H., Hayasaki, J., & Yamamoto, H. (1998). Relationship between nitrogen content and sorus formation in the brown alga Laminaria japonica cultivated in southern Hokkaido, Japan. Fisheries Science, 64(6), 909–913. https://doi.org/10.2331/fishsci.64.909	36	36	Laminaria	japonica	42.1258	141.213	Japan	Hokkaido	nw_pacific		Carbon	percent content	%	composition	28.6977	4.25581	4	SD	NA	NA	NA
Mizuta, H., Hayasaki, J., & Yamamoto, H. (1998). Relationship between nitrogen content and sorus formation in the brown alga Laminaria japonica cultivated in southern Hokkaido, Japan. Fisheries Science, 64(6), 909–913. https://doi.org/10.2331/fishsci.64.909	36	36	Laminaria	japonica	42.1258	141.213	Japan	Hokkaido	nw_pacific		Nitrogen	percent content	%	composition	1.26138	0.28047	4	SD	NA	NA	NA
Mizuta, H., Torii, K., & Yamamoto, H. (1997). The relationship between nitrogen and carbon contents in the sporophytes of Laminaria japonica (Phaeophyceae). Fisheries Science, 63(4), 553–556. https://doi.org/10.2331/fishsci.63.553	37	37	Laminaria	japonica	42.1258	141.213	Japan	Hokkaido	nw_pacific		Carbon	percent content	%	composition	28.4435	2.15323	4	SD	NA	NA	NA		Took different parts of the plant, took averaged
Mizuta, H., Torii, K., & Yamamoto, H. (1997). The relationship between nitrogen and carbon contents in the sporophytes of Laminaria japonica (Phaeophyceae). Fisheries Science, 63(4), 553–556. https://doi.org/10.2331/fishsci.63.553	37	37	Laminaria	japonica	42.1258	141.213	Japan	Hokkaido	nw_pacific		Nitrogen	percent content	%	composition	1.68266	0.24631	4	SD	NA	NA	NA		Took different parts of the plant, took averaged
Nielsen, M. M., Manns, D., D’Este, M., Krause-Jensen, D., Rasmussen, M. B., Larsen, M. M., … Bruhn, A. (2016). Variation in biochemical composition of Saccharina latissima and Laminaria digitata along an estuarine salinity gradient in inner Danish waters. Algal Research-Biomass Biofuels and Bioproducts, 13, 235–245. https://doi.org/10.1016/j.algal.2015.12.003	38	38	Laminaria	digitata	56.7044	11.1973	Denmark		ne_atlantic		Carbon	percent content	%	composition	35.2889	1.83	12	SE	NA	NA	NA		Ran in august across a number of sites
Nielsen, M. M., Manns, D., D’Este, M., Krause-Jensen, D., Rasmussen, M. B., Larsen, M. M., … Bruhn, A. (2016). Variation in biochemical composition of Saccharina latissima and Laminaria digitata along an estuarine salinity gradient in inner Danish waters. Algal Research-Biomass Biofuels and Bioproducts, 13, 235–245. https://doi.org/10.1016/j.algal.2015.12.003	38	38	Laminaria	digitata	56.7044	11.1973	Denmark		ne_atlantic		Nitrogen	percent content	%	composition	1.102	0.0633333	12	SE	NA	NA	NA		Ran in august across a number of sites
Nielsen, M. M., Manns, D., D’Este, M., Krause-Jensen, D., Rasmussen, M. B., Larsen, M. M., … Bruhn, A. (2016). Variation in biochemical composition of Saccharina latissima and Laminaria digitata along an estuarine salinity gradient in inner Danish waters. Algal Research-Biomass Biofuels and Bioproducts, 13, 235–245. https://doi.org/10.1016/j.algal.2015.12.003	38	38	Laminaria	digitata	56.7044	11.1973	Denmark		ne_atlantic		Phosphorus	percent content	%	composition	0.237	0.0477143	12	SE	NA		NA		Ran in august across a number of sites
Wheeler, W. N., & Druehl, L. D. (1986). Seasonal growth and productivity of Macrocystis integrifolia in British Columbia, Canada. Marine Biology, 90(2), 181–186. https://doi.org/10.1007/BF00569125	54	54	Macrocystis	pyrifera			Canada	British Columbia	ne_pacific		Carbon	production	gC/m2/yr	production	1300	NA	NA	NA	1	365	1300		Looked at wild populations, had a lot of site variation
Pedersen, M. F., Filbee-Dexter, K., Norderhaug, K. M., Fredriksen, S., Frisk, N. L., Fagerli, C. W., & Wernberg, T. (2020). Detrital carbon production and export in high latitude kelp forests. OECOLOGIA, 192(1), 227–239. https://doi.org/10.1007/s00442-019-04573-z	39	39	Laminaria	hyperborea	69.6011	17.1602	Norway		ne_atlantic		Carbon	biomass	gC/m2	biomass	583.071	190.965	10	SD	1	NA	NA		Averaged 10 sites across 4 seasons to get the average per day (extrapolate over 365 days)
Pedersen, M. F., Nejrup, L. B., Pedersen, T. M., & Fredriksen, S. (2014). Sub-canopy light conditions only allow low annual net productivity of epiphytic algae on kelp Laminaria hyperborea. MARINE ECOLOGY PROGRESS SERIES, 516, 163–176. https://doi.org/10.3354/meps11019	40	40	Laminaria	hyperborea	62.8442	6.70953	Norway	Modle Archipelago	ne_atlantic		Biomass	biomass	gFW/m2	biomass	3599.5	761.333	3	SD	1	NA	NA
Pessarrodona, A., Moore, P. J., Sayer, M. D. J., & Smale, D. A. (2018). Carbon assimilation and transfer through kelp forests in the NE Atlantic is diminished under a warmer ocean climate. GLOBAL CHANGE BIOLOGY, 24(9), 4386–4398. https://doi.org/10.1111/gcb.14303	41	41	Laminaria	hyperborea	56.7118	-7.08703	United Kingdom	Scotland	ne_atlantic		Biomass	biomass	gFW/m2	biomass	972	41.1	15	SE	1	NA	NA		Averaged across two sites
Pessarrodona, A., Moore, P. J., Sayer, M. D. J., & Smale, D. A. (2018). Carbon assimilation and transfer through kelp forests in the NE Atlantic is diminished under a warmer ocean climate. GLOBAL CHANGE BIOLOGY, 24(9), 4386–4398. https://doi.org/10.1111/gcb.14303	41	41	Laminaria	hyperborea	50.6247	-5.22779	United Kingdom	Wales	ne_atlantic		Biomass	biomass	gFW/m2	biomass	309.7	17.3	15	SE	1	NA	NA		Averaged across two sites
Scheschonk, L., Becker, S., Hehemann, J. H., Diehl, N., Karsten, U., & Bischof, K. (2019). Arctic kelp eco-physiology during the polar night in the face of global warming: a crucial role for laminarin. MARINE ECOLOGY PROGRESS SERIES, 611, 59–74. https://doi.org/10.3354/meps12860	42	42	Laminaria	solidungula	79.0011	11.1453	Norway	Svalbard	ne_atlantic		Nitrogen	percent content	%	composition	18.9732	2.32143	4	SD	NA	NA	NA
Schiener, P., Black, K. D., Stanley, M. S., & Green, D. H. (2015). The seasonal variation in the chemical composition of the kelp species Laminaria digitata, Laminaria hyperborea, Saccharina latissima and Alaria esculenta. JOURNAL OF APPLIED PHYCOLOGY, 27(1), 363–373. https://doi.org/10.1007/s10811-014-0327-1	43	43	Laminaria	digitata	56.2634	-5.86695	United Kingdom	Scotland	ne_atlantic		Carbon	percent content	%	composition	29.1875	0.825	8	SD	NA	NA	NA
Schiener, P., Black, K. D., Stanley, M. S., & Green, D. H. (2015). The seasonal variation in the chemical composition of the kelp species Laminaria digitata, Laminaria hyperborea, Saccharina latissima and Alaria esculenta. JOURNAL OF APPLIED PHYCOLOGY, 27(1), 363–373. https://doi.org/10.1007/s10811-014-0327-1	43	43	Laminaria	digitata	56.2634	-5.86695	United Kingdom	Scotland	ne_atlantic		Nitrogen	percent content	%	composition	1.5375	0.0222222	8	SD	NA	NA	NA
Schiener, P., Black, K. D., Stanley, M. S., & Green, D. H. (2015). The seasonal variation in the chemical composition of the kelp species Laminaria digitata, Laminaria hyperborea, Saccharina latissima and Alaria esculenta. JOURNAL OF APPLIED PHYCOLOGY, 27(1), 363–373. https://doi.org/10.1007/s10811-014-0327-1	43	43	Laminaria	hyperborea	56.2634	-5.86695	United Kingdom	Scotland	ne_atlantic		Carbon	percent content	%	composition	28.8875	0.7375	8	SD	NA	NA	NA
Schiener, P., Black, K. D., Stanley, M. S., & Green, D. H. (2015). The seasonal variation in the chemical composition of the kelp species Laminaria digitata, Laminaria hyperborea, Saccharina latissima and Alaria esculenta. JOURNAL OF APPLIED PHYCOLOGY, 27(1), 363–373. https://doi.org/10.1007/s10811-014-0327-1	43	43	Laminaria	hyperborea	56.2634	-5.86695	United Kingdom	Scotland	ne_atlantic		Nitrogen	percent content	%	composition	1.5	0.0571429	8	SD	NA	NA	NA
Rosell, K., & Srivastava, L. M. (1985). Seasonal variations in total nitrogen, carbon and amino acids in Macrocystis integrifolia and Nereocystis luetkeana (Phaeophyta) 1. Journal of Phycology, 21(2), 304–309.	44	44	Nereocystis	luetkeana	48.8033	-125.234	Canada	Bamfield	ne_pacific		Nitrogen	percent content	%	composition	2.97667	NA	NA	NA	NA	NA	NA
Atkinson, M. J., & Smith, S. V. (1983). C: N: P ratios of benthic marine plants 1. Limnology and Oceanography, 28(3), 568–574.	45	45	Ecklonia	spp	36.6167	-121.9	Australia	Western Australia	sw_pacific		Phosphorus	percent content	%	composition	0.0989011	NA	NA	NA	NA		NA		Uses the CNP ratio from Atkinson & Smith 1983 along with the average C value
Atkinson, M. J., & Smith, S. V. (1983). C: N: P ratios of benthic marine plants 1. Limnology and Oceanography, 28(3), 568–574.	45	45	Macrocystis	spp	36.6167	-121.9	United States of America	California	ne_pacific		Phosphorus	percent content	%	composition	0.103423	NA	NA	NA	NA		NA		Uses the CNP ratio from Atkinson & Smith 1983 along with the average C value from other studies (33.84)
Drew, E. A., & Jupp, B. P. (2013). Photosynthesis and Growth of Laminar/a hyperborea in British Waters. Underwater Research, 369.	90	90	Laminaria	hyperborea	56.9213	-5.93062	United Kingdom	Scotland	ne_atlantic		Biomass	production	g/m2/yr	production	1200	NA	NA	NA	1	365	1200		At 9.1 m
Fairhead, V. A. (2001). Ecophysiology and Production Ecology of the Kelp Ecklonia Radiata (C. Agardh) J. Agardh, at West Island, South Australia (Doctoral dissertation, University of Adelaide, Department of Environmental Biology).	67	67	Ecklonia	radiata	-35.6126	138.595	Australia	South Australia	sw_pacific		Carbon	production	gC/m2/yr	production	1259.25	NA	NA	NA	1	365	1259.25		Average across depths
Brady-Campbell, M. M., Campbell, D. B., & Harlin, M. M. (1984). Productivity of kelp(Laminaria spp.) near the southern limit in the northwestern Atlantic Ocean. Marine ecology progress series. Oldendorf, 18(1), 79-88.	83	83	Laminaria	spp.	41.4569	-71.2578	United States of America	Coasters Harbour Island	nw_atlantic		Carbon	production	gC/m2/yr	production	1202	NA	NA	NA	1	365	1202
Larkum, A. W. D. (1986). A study of growth and primary production in Eckloniaradiat (C.Ag.) J. Agardh (Laminariales) at a sheltered site in Port Jackson, New South Wales. Journal of Experimental Marine Biology and Ecology, 96(2), 177–190. https://doi.org/10.1016/0022-0981(86)90241-8	49	49	Ecklonia	radiata	-33.8	151.275	Australia	Sydney	sw_pacific		Carbon	production	gC/m2/yr	production	1116	NA	NA	NA	1	365	1116		Measured over 18 months, measured in the field
Brady-Campbell, M. M., Campbell, D. B., & Harlin, M. M. (1984). Productivity of kelp(Laminaria spp.) near the southern limit in the northwestern Atlantic Ocean. Marine ecology progress series. Oldendorf, 18(1), 79-88.	83	83	Laminaria	spp.	41.4569	-71.2578	United States of America	Lands End	nw_atlantic		Carbon	production	gC/m2/yr	production	1099	NA	NA	NA	1	365	1099
Wilmers, C.C., Estes, J.A., Edwards, M., Laidre, K.L. & Konar, B. (2012) Do trophic cascades affect the storage and flux of atmospheric carbon? An analysis of sea otters and kelp forests. Frontiers in Ecology and the Environment 10, 409–415.	92	93	Macrocystis	pyrifera			North America	all	ne_pacific		Biomass	production	gC/m2/yr	production	900	NA	NA	NA	1	365	900		High estimate, Check that this is dry weight
Gerard, V.A. 1976. Some aspects of material dynamics and energy ?? ow in a kelp forest in Monterey Bay, California. Disserta?? on, University of California Santa Cruz.	58	58	Macrocystis	pyrifera	36.6301	-122.019	United States of America	California - Monteray Bay	ne_pacific		Carbon	production	gC/m2/yr	production	1035	NA	NA	NA	1	365	1035		Based on 23Kg ww/yr, 15% dry from wet and 30% C
Muraoka, D. (2004). Seaweed resources as a source of carbon fixation. Bulletin-Fisheries Research Agency Japan, 59–64.	64	64	Ecklonia	spp			Japan		nw_pacific		Carbon	production	gC/m2/yr	production	982.3	NA		NA	1	365	982.3
Kirkman, H. (1989). Growth, density and biomass of Ecklonia radiata at different depths and growth under artifical shading off Perth, Western Australia. Marine and Freshwater Research, 40(2), 169–177.	66	66	Ecklonia	radiata	-31.854	115.668	Australia	Western Australia	sw_pacific		Carbon	production	gC/m2/yr	production	907.5	NA	NA	NA	1	365	1023		Average across depths, carbon percent is 0.33
Kirkman, H. (1984). Standing stock and production of Ecklonia radiata (C. Ag.): J. Agardh. Journal of Experimental Marine Biology and Ecology, 76(2), 119-130.	65	65	Ecklonia	radiata	-31.854	115.668	Australia	Western Australia	sw_pacific		Carbon	production	gC/m2/yr	production	888.03	NA	NA	NA	1	365	888.03		13% ww:dw, Chung 2013, 33% carbon
Hayashida, F. (1977). On age and growth of brown alga, Ecklonia cava Kjellman, forming aquatic forest. Bull. Jap. Soc. Sci. Fish., 43, 1043-51.	85	85	Ecklonia	cava	34.2157	138.341	Japan	East coast	nw_pacific		Carbon	production	gC/m2/yr	production	856	NA	NA	NA	1	365	856		Based off of Krumhansl and Schiebling 2012 as the paper was in Japanese
Smale, D., unpublished, 2020	71	71	Laminaria	spp.	58.9578	-3.3377	United Kingdom	North Scotland - A1	ne_atlantic		Carbon	production	gC/m2/yr	production	738.839	NA	NA	NA	1	365	738.839
Proyecto fip nº 2005-22 informe final bases ecológicas y evaluación de usos alternativos para el manejo de praderas de algas pardas de la iii y iv regiones	109	111	Macrocystis	spp.	-29.2375	-71.5383	Chile	Los Choros	se_pacific		Carbon	NPP	gC/m2/yr	production	719.862	NA	NA	NA	1	365	719.862	wet weight to dw from Hamilton 2018, 0.115 Avg C composition from other data, 0.223	Wet kg per year 28.07
Yoshida, G., Hori, M., Shimabukuro, H., Hamaoka, H., Onitsuka, T., Hasegawa, N., ... & Nakaoka, M. (2019). Carbon sequestration by seagrass and macroalgae in Japan: estimates and future needs. In Blue Carbon in Shallow Coastal Ecosystems (pp. 101-127). Springer, Singapore.	63	63	Ecklonia	spp			Japan		nw_pacific		Carbon	production	gC/m2/yr	production	682.5	120		SD	1	365	682.5
Outer Continental Shelf Environmental Assessment Program: Final ..., Volume 44	62	62	Nereocystis	spp	59.32	-152.612	United States of America	Alaska	ne_pacific		Carbon	production	gC/m2/yr	production	682.382	NA	NA	NA	1	365	682.382		Took wild populations, converted to dry weight (regression from Wickam 2019) then to C with a 26% ratio from other data
Lundquist and Pinkerton 2008, Collation of data for ecosystem modelling of Te Tapuwae o Rongokako Marine Reserve, Department of Conservation. New Zealand	69	69	Macrocystis	pyrifera	-38.7278	178.201	New Zealand	Gisborne	sw_pacific		Carbon	production	gC/m2/yr	production	567.6	NA	NA	NA	1	365	567.6		Based on unpublished data do hard to verify
Proyecto fip nº 2005-22 informe final bases ecológicas y evaluación de usos alternativos para el manejo de praderas de algas pardas de la iii y iv regiones	109	110	Macrocystis	spp.	-33.0289	-71.6694	Chile	Caleta Angosta	se_pacific		Carbon	NPP	gC/m2/day	production	548.924	NA	NA	NA	1	365	548.924	wet weight to dw from Hamilton 2018, 0.115 Avg C composition from other data, 0.223	Wet kg per year 21.404
Gerard, V. A., & Mann, K. H. (1979). Growth and production of Laminaria longicruris (Phaeophyta) populations exposed to different intensities of water movement 1. Journal of Phycology, 15(1), 33-41.	105	105	Laminaria	longicruris			Canada	Nova Scotia - Black Rock	nw_atlantic		Carbon	production	gC/m2/yr	production	534.6		NA	NA	1	365	534.6		Dry NPP given in paper, applied average .297 C value
Wilmers, C.C., Estes, J.A., Edwards, M., Laidre, K.L. & Konar, B. (2012) Do trophic cascades affect the storage and flux of atmospheric carbon? An analysis of sea otters and kelp forests. Frontiers in Ecology and the Environment 10, 409–415.	92	92	Macrocystis	pyrifera			North America	all	ne_pacific		Biomass	production	gC/m2/yr	production	313	NA	NA	NA	1	365	313		Low estimate, Check that this is dry weight
Drew, E. A., & Jupp, B. P. (2013). Photosynthesis and Growth of Laminar/a hyperborea in British Waters. Underwater Research, 369.	90	90	Laminaria	hyperborea	56.9213	-5.93062	United Kingdom	Scotland	ne_atlantic		Carbon	production	g/m2/yr	production	508.2	NA	NA	NA	1	365	508.2		At 3.1 m, converted to C using 30.8% (from data)
Smale, D., unpublished, 2020	73	73	Laminaria	spp.	56.3661	-5.62138	United Kingdom	W Scotland - B1	ne_atlantic		Carbon	production	gC/m2/yr	production	502.315	NA	NA	NA	1	365	502.315
Smale, D., unpublished, 2020	72	72	Laminaria	spp.	58.9407	-3.29367	United Kingdom	North Scotland - A2	ne_atlantic		Carbon	production	gC/m2/yr	production	414.581	NA	NA	NA	1	365	414.581
Merrill JE, Gillingham DM (1991b) Bull kelp cultivation hand-book. Publication No. NCRI-T-91-011. National CoastalResearch and Development Institute, Portland, OR	56	56	Nereocystis	luetkeana	47.6431	-122.466	United States of America	Washington	ne_pacific		Carbon	production	gC/m2/yr	production	380.188	NA	NA	NA	1	365	380.188		based on 27.65%C and 2.82% N - from Druehl 2016 https://seagrant.uaf.edu/map/aquaculture/shellfish/techtraining/2016/bc-kelp-druehl.pdf
Proyecto fip nº 2005-22 informe final bases ecológicas y evaluación de usos alternativos para el manejo de praderas de algas pardas de la iii y iv regiones	109	109	Macrocystis	spp.	-36.1082	-72.8793	Chile	Totoral Bajo	se_pacific		Carbon	NPP	gC/m2/day	production	356.269	NA	NA	NA	1	365	356.269	wet weight to dw from Hamilton 2018, 0.115 Avg C composition from other data, 0.223	Wet Kg per year 13.89
Krumhansl, K. A., & Scheibling, R. E. (2011). Detrital production in Nova Scotian kelp beds: patterns and processes. Marine Ecology Progress Series, 421, 67-82.	82	82	Laminaria	digitata	44.4794	-63.5133	Canada	Nova Scotia	nw_atlantic		Carbon	production	gC/m2/yr	production	331.5	NA	NA	NA	1	365	331.5		Detrital production, likely underestimate
Smale, D., unpublished, 2020	75	75	Laminaria	spp.	51.7743	-5.17438	United Kingdom	SW Wales - C1	ne_atlantic		Carbon	production	gC/m2/yr	production	306.96	NA	NA	NA	1	365	306.96
Newell, R. C., Field, J. G., & Griffiths, C. L. (1982). Energy-Balance And Significance Of Microorganisms In A Kelp Bed Community. Marine Ecology Progress Series, 8(1), 103-113.	84	84	Ecklonia	maxima	-34.8709	20.4677	South Africa	NA	s_atlantic		Carbon	production	gC/m2/yr	production	306	NA	NA	NA	1	365	306
Smale, D., unpublished, 2020	77	77	Laminaria	spp.	50.2937	-4.05282	United Kingdom	SW England - D1	ne_atlantic		Carbon	production	gC/m2/yr	production	294.171	NA	NA	NA	1	365	294.171		1
Wheeler, W. N., & Druehl, L. D. (1986). Seasonal growth and productivity of Macrocystis integrifolia in British Columbia, Canada. Marine Biology, 90(2), 181–186. https://doi.org/10.1007/BF00569125	54	54	Macrocystis	pyrifera			Canada	British Columbia	ne_pacific		Nitrogen	production	gN/m2/yr	production	60	NA	NA	NA	1	365	1300		Looked at wild populations, had a lot of site variation
Druehl, L. 2016. Lessons from Kelp Farming in British Columbia	80	80	Nereocystis	luetkeana	48.8339	-125.152	Canada	Bamfield	ne_pacific		Carbon	percent content	%	composition	27.65	NA	NA	NA	NA	NA	NA		https://seagrant.uaf.edu/map/aquaculture/shellfish/techtraining/2016/bc-kelp-druehl.pdf
Druehl, L. 2016. Lessons from Kelp Farming in British Columbia	80	80	Nereocystis	luetkeana	48.8339	-125.152	Canada	Bamfield	ne_pacific		Nitrogen	percent content	%	composition	2.82	NA	NA	NA	NA	NA	NA		https://seagrant.uaf.edu/map/aquaculture/shellfish/techtraining/2016/bc-kelp-druehl.pdf
Gerard, V. A., & Mann, K. H. (1979). Growth and production of Laminaria longicruris (Phaeophyta) populations exposed to different intensities of water movement 1. Journal of Phycology, 15(1), 33-41.	105	105	Laminaria	longicruris			Canada	Nova Scotia - Callahan	nw_atlantic		Carbon	production	gC/m2/yr	production	267.3		NA	NA	1	365	267.3		Dry NPP given in paper, applied average .297 C value
Smale, D., unpublished, 2020	74	74	Laminaria	spp.	56.3925	-5.57943	United Kingdom	W Scotland - B2	ne_atlantic		Carbon	production	gC/m2/yr	production	263.232	NA	NA	NA	1	365	263.232
Proyecto fip nº 2005-22 informe final bases ecológicas y evaluación de usos alternativos para el manejo de praderas de algas pardas de la iii y iv regiones	109	112	Macrocystis	spp.	-33.4282	-71.7615	Chile	Talquilla	se_pacific		Carbon	NPP	gC/m2/d	production	235.179	NA	NA	NA	1	365	235.179	wet weight to dw from Hamilton 2018, 0.115 Avg C composition from other data, 0.223	Wet kg per year 9.17
Lundquist and Pinkerton 2008, Collation of data for ecosystem modelling of Te Tapuwae o Rongokako Marine Reserve, Department of Conservation. New Zealand	69	69	Macrocystis	pyrifera	-38.7278	178.201	New Zealand	Gisborne	sw_pacific		Carbon	production	gC/m2/yr	production	226.71	NA	NA	NA	1	365	226.71		Based on unpublished data do hard to verify
Smale, D., unpublished, 2020	78	78	Laminaria	spp.	50.2995	-4.01515	United Kingdom	SW England - D2	ne_atlantic		Carbon	production	gC/m2/yr	production	206.123	NA	NA	NA	1	365	206.123
Smale, D., unpublished, 2020	76	76	Laminaria	spp.	51.7681	-5.16833	United Kingdom	SW Wales - C2	ne_atlantic		Carbon	production	gC/m2/yr	production	166.576	NA	NA	NA	1	365	166.576
Zheng, Y. H., Jin, R. J., Zhang, X. J., Wang, Q. X., & Wu, J. P. (2019). The considerable environmental benefits of seaweed aquaculture in China. Stochastic Environmental Research and Risk Assessment, 33(4–6), 1203–1221. https://doi.org/10.1007/s00477-019-01685-z	88	88	Laminaria	spp.	28.122	121.751	China	all	nw_pacific		Nitrogen	percent content	%	composition	3.71	NA	NA	NA	NA	NA	NA		Has tons removed per hectare
Zheng, Y. H., Jin, R. J., Zhang, X. J., Wang, Q. X., & Wu, J. P. (2019). The considerable environmental benefits of seaweed aquaculture in China. Stochastic Environmental Research and Risk Assessment, 33(4–6), 1203–1221. https://doi.org/10.1007/s00477-019-01685-z	88	88	Laminaria	spp.	28.122	121.751	China	all	nw_pacific		Phosphorus	percent content	%	composition	0.52	NA	NA	NA	NA		NA		Has tons removed per hectare
Attwood, C. G., Lucas, M. I., Probyn, T. A., McQuaid, C. D., & Fielding, P. J. (1991). PRODUCTION AND STANDING STOCKS OF THE KELP MACROCYSTIS-LAEVIS HAY AT THE PRINCE EDWARD ISLANDS, SUB-ANTARCTIC. POLAR BIOLOGY, 11(2), 129–133.	14	14	Macrocystis	pyrifera	-46.8099	37.8088	United Kingdom	Prince Edward Islands	southern		Carbon	production	gC/m2/d	production	9.6	NA	NA	NA	1	1	9.6		Measures in April and August, viewed as underestimate as these are winter months
Tala, F., & Edding, M. (2007). First estimates of productivity in Lessonia trabeculata and Lessonia nigrescens (Phaeophyceae, Laminariales) from the southeast Pacific. Phycological Research, 55(1), 66-7	93	93	Lessonia	nigrescens	-30.2138	-71.5281	Chile	Coquimbo	se_pacific	1996-11-15	Carbon	production	gC/m2/d	production	6.41641	2341.99			1	1	6.41641		Used 28.6% C from other study (Aller-Rojas)
Zheng, Y.H., Jin, R.J., Zhang, X.J., Wang, Q.X. & Wu, J.P. (2019) The considerable environmental benefits of seaweed aquaculture in China. Stochastic Environmental Research and Risk Assessment 33, 1203–1221.	91	91	Laminaria	spp.	31.9736	122.42	China	all	nw_pacific		Nitrogen	removal	kg N/m2/yr	removal	120	NA	NA	NA	1	365	120
Zheng, Y.H., Jin, R.J., Zhang, X.J., Wang, Q.X. & Wu, J.P. (2019) The considerable environmental benefits of seaweed aquaculture in China. Stochastic Environmental Research and Risk Assessment 33, 1203–1221.	91	91	Laminaria	spp.	31.9736	122.42	China	all	nw_pacific		Phosphorus	removal	kg P/m2/yr	removal	16.83	NA	NA	NA	1	365	16.83
Reed, D. C., Carlson, C. A., Halewood, E. R., Nelson, J. C., Harrer, S. L., Rassweiler, A., & Miller, R. J. (2015). Patterns and controls of reef-scale production of dissolved organic carbon by giant kelp Macrocystis pyrifera. Limnology and Oceanography, 60(6), 1996–2008. https://doi.org/10.1002/lno.10154	19	19	Macrocystis	pyrifera	34.3943	-119.73	United States of America	California - Santa Barbara	ne_pacific		Carbon	production	gC/m2/d	production	3.17538	NA	NA	NA	1	1	3.17538		Took 5 year average, numbers can be extrapolated across the years
Aller-Rojas, O., Moreno, B., Aponte, H., & Zavala, J. (2020). Carbon storage estimation of Lessonia trabeculata kelp beds in Southern Peru: an analysis from the San Juan de Marcona region. Carbon Management, 1-8.	94	94	Lessonia	trabeculata	-15.4301	-75.1688	Peru	San Juan de Marcona	se_pacific		Biomass	dry biomass	kg/m2	biomass	10.7733	4.00333	26		1	NA	10773.3		doesn’t specify error type or sampling date
Aller-Rojas, O., Moreno, B., Aponte, H., & Zavala, J. (2020). Carbon storage estimation of Lessonia trabeculata kelp beds in Southern Peru: an analysis from the San Juan de Marcona region. Carbon Management, 1-8.	94	94	Lessonia	trabeculata	-15.4301	-75.1688	Peru	San Juan de Marcona	se_pacific		Carbon	carbon content	%	composition	28.84	4.59	26		1	NA	NA		doesn’t specify error type or sampling date
Blain & Shears (unpublished)	96	96	Ecklonia	radiata	-36.7351	174.929	New Zealand	Hauraki Gulf	sw_pacific	10-2016 to 8-2017	carbon	carbon content	%	percent content	36	1.21	20	SE	5	1
Blain & Shears (unpublished)	96	96	Ecklonia	radiata	-36.7351	174.929	New Zealand	Hauraki Gulf	sw_pacific	10-2016 to 8-2017	nitrogen	nitrogen content	%	percent content	2.19	0.22	20	SE	5	1
Blain & Shears (unpublished)	96	96	Ecklonia	radiata	-36.7351	174.929	New Zealand	Hauraki Gulf	sw_pacific	08-2016-08-2017	NPP	biomass accumulation	g C/m2/year	production	82.8623	4.97373	20	SE	10	365
Blain & Shears (unpublished)	96	97	Ecklonia	radiata	-36.6887	174.966	New Zealand	Hauraki Gulf	sw_pacific	10-2016 to 8-2017	carbon	carbon content	%	percent content	35.47	0.9	20	SE	5	1
Blain & Shears (unpublished)	96	97	Ecklonia	radiata	-36.6887	174.966	New Zealand	Hauraki Gulf	sw_pacific	10-2016 to 8-2017	nitrogen	nitrogen content	%	percent content	2.04	0.08	20	SE	5	1
Blain & Shears (unpublished)	96	97	Ecklonia	radiata	-36.6887	174.966	New Zealand	Hauraki Gulf	sw_pacific	08-2016-08-2017	NPP	biomass accumulation	g C/m2/year	production	288.141	10.5534	20	SE	10	365
Blain & Shears (unpublished)	96	98	Ecklonia	radiata	-36.5994	174.901	New Zealand	Hauraki Gulf	sw_pacific	10-2016 to 8-2017	carbon	carbon content	%	percent content	34.92	0.85	20	SE	5	1
Blain & Shears (unpublished)	96	98	Ecklonia	radiata	-36.5994	174.901	New Zealand	Hauraki Gulf	sw_pacific	10-2016 to 8-2017	nitrogen	nitrogen content	%	percent content	1.74	0.08	20	SE	5	1
Blain & Shears (unpublished)	96	98	Ecklonia	radiata	-36.5994	174.901	New Zealand	Hauraki Gulf	sw_pacific	08-2016-08-2017	NPP	biomass accumulation	g C/m2/year	production	393.017	25.6549	20	SE	10	365
Blain & Shears (unpublished)	96	99	Ecklonia	radiata	-36.505	174.802	New Zealand	Hauraki Gulf	sw_pacific	10-2016 to 8-2017	carbon	carbon content	%	percent content	33.08	1.08	20	SE	5	1
Blain & Shears (unpublished)	96	99	Ecklonia	radiata	-36.505	174.802	New Zealand	Hauraki Gulf	sw_pacific	10-2016 to 8-2017	nitrogen	nitrogen content	%	percent content	1.7	0.29	20	SE	5	1
Blain & Shears (unpublished)	96	99	Ecklonia	radiata	-36.505	174.802	New Zealand	Hauraki Gulf	sw_pacific	08-2016-08-2017	NPP	biomass accumulation	g C/m2/year	production	152.382	16.1496	20	SE	10	365
Blain & Shears (unpublished)	96	100	Ecklonia	radiata	-36.2832	174.82	New Zealand	Hauraki Gulf	sw_pacific	10-2016 to 8-2017	carbon	carbon content	%	percent content	37.05	1.22	20	SE	5	1
Blain & Shears (unpublished)	96	100	Ecklonia	radiata	-36.2832	174.82	New Zealand	Hauraki Gulf	sw_pacific	10-2016 to 8-2017	nitrogen	nitrogen content	%	percent content	2.16	0.28	20	SE	5	1
Blain & Shears (unpublished)	96	100	Ecklonia	radiata	-36.2832	174.82	New Zealand	Hauraki Gulf	sw_pacific	08-2016-08-2017	NPP	biomass accumulation	g C/m2/year	production	556.477	44.1529	20	SE	10	365
Blain & Shears (unpublished)	96	101	Ecklonia	radiata	-36.1242	175.342	New Zealand	Hauraki Gulf	sw_pacific	10-2016 to 8-2017	carbon	carbon content	%	percent content	33.76	0.74	20	SE	5	1
Blain & Shears (unpublished)	96	101	Ecklonia	radiata	-36.1242	175.342	New Zealand	Hauraki Gulf	sw_pacific	10-2016 to 8-2017	nitrogen	nitrogen content	%	percent content	2.11	0.22	20	SE	5	1
Blain & Shears (unpublished)	96	101	Ecklonia	radiata	-36.1242	175.342	New Zealand	Hauraki Gulf	sw_pacific	08-2016-08-2017	NPP	biomass accumulation	g C/m2/year	production	647.516	63.3327	20	SE	10	365
Blain & Shears (unpublished)	96	102	Ecklonia	radiata	-35.9103	175.107	New Zealand	Hauraki Gulf	sw_pacific	10-2016 to 8-2017	carbon	carbon content	%	percent content	34.66	1.36	20	SE	5	1
Blain & Shears (unpublished)	96	102	Ecklonia	radiata	-35.9103	175.107	New Zealand	Hauraki Gulf	sw_pacific	10-2016 to 8-2017	nitrogen	nitrogen content	%	percent content	1.92	0.3	20	SE	5	1
Blain & Shears (unpublished)	96	102	Ecklonia	radiata	-35.9103	175.107	New Zealand	Hauraki Gulf	sw_pacific	08-2016-08-2017	NPP	biomass accumulation	g C/m2/year	production	521.5	34.7936	20	SE	10	365
Rosell, K. G., & Srivastava, L. M. (1984). Seasonal variation in the chemical constituents of the brown algae Macrocystis integrifolia and Nereocystis luetkeana. Canadian journal of botany, 62(11), 2229-2236.	103	103	Nereocystis	luetkeana	48.817	-125.196	Canada	British Columbia	ne_pacific	1982-09-15	Phosphorus	percent content	%	composition	0.41	NA	NA	NA	NA		NA
Whyte, J., N., C. and Englar R., J. (1974) Elemental Composition of the Marine Alga Nereocystis Luetkeana over the Growing Season. Fisheries and Marine Sciecne Technical Report N. 509	104	104	Nereocystis	luetkeana	49.306	-123.158	Canada	British Columbia	ne_pacific	1973-04-15	Phosphorus	percent content	%	composition	0.385	NA	NA	NA	NA		NA		Less important that they did not have a full season for percent composition
Abdullah, M. I., & Fredriksen, S. (2004). Production, respiration and exudation of dissolved organic matter by the kelp Laminaria hyperborea along the west coast of Norway. Journal of the Marine Biological Association of the United Kingdom, 84(5), 887–894. https://doi.org/10.1017/s002531540401015xh	47	47	Laminaria	hyperborea	62.7656	6.77761	Norway	Molde Archipelago	ne_atlantic		Carbon	production	kgC/m2/yr	production	3	NA	NA	NA	1	365	3000		Took 2 years of measures, based on 27% of C being exuded and the rest being used for growth
Van Tussenbroek, B. I. (1993). Plant and frond dynamics of the giant kelp, Macrocystis pyrifera, forming a fringing zone in the Falkland Islands. European Journal of Phycology, 28(3), 161-165.	70	70	Macrocystis	pyrifera	-52	-61	United Kingdom	Fakland Islands	southern		Carbon	production	gC/m2/d	production	2.1	NA	NA	NA	1	1	2.1		Average of autumn and spring
Tala, F., & Edding, M. (2007). First estimates of productivity in Lessonia trabeculata and Lessonia nigrescens (Phaeophyceae, Laminariales) from the southeast Pacific. Phycological Research, 55(1), 66-7	93	93	Lessonia	trabeculata	-30.2138	-71.5281	Chile	Coquimbo	se_pacific	1996-11-15	Carbon	production	gC/m2/d	production	1.85614	677.491			1	1	1.85614		Used 28.6% C from other study (Aller-Rojas)
Pansch, C., Gómez, I., Rothäusler, E., Veliz, K., & Thiel, M. (2008). Species-specific defense strategies of vegetative versus reproductive blades of the Pacific kelps Lessonia nigrescens and Macrocystis integrifolia. Marine Biology, 155(1), 51-62.	106	106	Lessonia	nigreescens	-29.95	-71.333	Chile	La Pampilla	se_pacific	2007-03-15	Nitrogen	nitrogen content	%	composition	1.685	0.1	7	SE	NA	NA	NA
Average of other values	107	107	Lessonia	spp.	NA	NA	NA	NA	se_pacific		Phosphorus	percent content	%	composition	0.296913	NA	NA	NA	NA		NA		an average value as we could not find any reported values of phosphorus for Lessonia
Atkinson, M. J., & Smith, S. V. (1983). C: N: P ratios of benthic marine plants 1. Limnology and Oceanography, 28(3), 568–574.	45	45	Ecklonia	spp	36.6167	-121.9	Australia	Western Australia	sw_pacific		Nitrogen	percent content	%	composition	1.38462	NA	NA	NA	NA		NA		Uses the CNP ratio from Atkinson & Smith 1983 along with the average C value
Atkinson, M. J., & Smith, S. V. (1983). C: N: P ratios of benthic marine plants 1. Limnology and Oceanography, 28(3), 568–574.	45	45	Ecklonia	spp	36.6167	-121.9	Australia	Western Australia	sw_pacific		Carbon	percent content	%	composition	36	NA	NA	NA	NA		NA		Uses the CNP ratio from Atkinson & Smith 1983 along with the average C value
Reed, D. C., Rassweiler, A., & Arkema, K. K. (2008). Biomass rather than growth rate determines variation in net primary production by giant kelp. Ecology, 89(9), 2493–2505. https://doi.org/10.1890/07-1106.1	57	57	Macrocystis	pyrifera	34.3944	-119.729	United States of America	California - Santa Barbara	ne_pacific		Carbon	production	gC/m2/day	production	1.66667	NA	NA	NA	1	1	1.66667		Based on three sites
Pedersen, M. F., Filbee-Dexter, K., Norderhaug, K. M., Fredriksen, S., Frisk, N. L., Fagerli, C. W., & Wernberg, T. (2020). Detrital carbon production and export in high latitude kelp forests. OECOLOGIA, 192(1), 227–239. https://doi.org/10.1007/s00442-019-04573-z	39	39	Laminaria	hyperborea	69.6011	17.1602	Norway		ne_atlantic		Carbon	production	gC/m2/d	production	1.66312	2.33021	40	SD	1	1	1.66312		Averaged 10 sites across 4 seasons to get the average per day (extrapolate over 365 days)
Rodgers, K. L., & Shears, N. T. (2016). Modelling kelp forest primary production using in situ photosynthesis, biomass and light measurements. MARINE ECOLOGY PROGRESS SERIES, 553, 67–79. https://doi.org/10.3354/meps11801	12	12	Ecklonia	radiata	-36.2616	174.8	New Zealand	Leigh Marine Reserve	sw_pacific		Carbon	production	gC/m2/d	production	1.37806	0.459511	8	SD	1	1	1.37806
Chung, I. K., Oak, J. H., Lee, J. A., Shin, J. A., Kim, J. G., & Park, K.-S. (2013). Installing kelp forests/seaweed beds for mitigation and adaptation against global warming: Korean Project Overview. ICES Journal of Marine Science, 70(5), 1038–1044.	46	46	Ecklonia	spp	34.6915	127.845	Korea	Gyeongnam-do	nw_pacific		Carbon	production	gC/m2/yr	production	662	NA	NA	NA	1	365	662		Was centered around aquaculture but should be comparable to natural reefs, is also a 20 month average! Reported per m-1 but was a very high density so took for m2
Miller, R. J., Reed, D. C., & Brzezinski, M. A. (2011). Partitioning of primary production among giant kelp (Macrocystis pyrifera), understory macroalgae, and phytoplankton on a temperate reef. Limnology and Oceanography, 56(1), 119-132.	108	108	Laminaria	spp.	34.3422	-119.792	United States of America	California	ne_pacific		Carbon	production	gC/m2/d	production	1.11248	NA	NA	NA	1	1	1.11248		Understory and exposed canopy
Jupp, B. P., & Drew, E. A. (1974). Studies on the growth of Laminaria hyperborea (Gunn.) Fosl. I. Biomass and productivity. Journal of Experimental Marine Biology and Ecology, 15(2), 185-196.	109	113	Laminaria	hyperborea	56.9096	-5.91477	United Kingdom	Scotland Arisaig	ne_atlantic		Carbon	production	g/m2/yr	production	580	NA	NA	NA	1	365	580		average across depths
Jupp, B. P., & Drew, E. A. (1974). Studies on the growth of Laminaria hyperborea (Gunn.) Fosl. I. Biomass and productivity. Journal of Experimental Marine Biology and Ecology, 15(2), 185-196.	109	114	Laminaria	hyperborea	55.8956	-2.1068	United Kingdom	Scotland St. Abbs	ne_atlantic		Carbon	production	g/m2/yr	production	710	NA	NA	NA	1	365	710		average across depths
Jupp, B. P., & Drew, E. A. (1974). Studies on the growth of Laminaria hyperborea (Gunn.) Fosl. I. Biomass and productivity. Journal of Experimental Marine Biology and Ecology, 15(2), 185-196.	109	115	Laminaria	hyperborea	54.0267	7.92389	Germany	Helgoland	ne_atlantic		Carbon	production	g/m2/yr	production	450	NA	NA	NA	1	365	450		average across depths
Yokohama, Y., Tanaka, J., & Chihara, M. (1987). Productivity of the Ecklonia cava community in a bay of Izu Peninsula on the Pacific coast of Japan. The botanical magazine= Shokubutsu-gaku-zasshi, 100(2), 129-141.	110	116	Ecklonia	cava	34.6207	138.985	Japan	Izu	nw_pacific		Carbon	production	g/m2/yr	production	1002	NA	NA	NA	1	365	1002
Komazawa I, Ando K, Takio K, Kawabe K, Sakanishi Y, Yokohama Y (2010) Net production of the warm temperate kelp Eckloniopsis radicosa population on the coast of Izu-Oshima Island, central Japan. The Japanese Journal of Phycology 58: 173-178	111	117	Ecklonia	radicosa			Japan	Izu-Oshima Island, Tokyo	nw_pacific		Carbon	production	g/m2/yr	production	435				1	365	435		Converted using 0.3 Carbon
Yoshida T 1970 On the productivity of the Eisenia bicyclis community. Bulletin of Tohoku Regional Fisheries Research Laboratory 30: 107-112	112	118	Eisenia	bicyclis			Japan	Matsushima Bay, Miyagi	nw_pacific		Carbon	production	g/m2/yr	production	1310				1	365	1310		Converted using 0.3 Carbon
Terawaki T, Kawasaki Y, Honda M, Yamada S, Maruyama K, Igarashi Y (1991) Verification of technologies for kelp forest creation on Sandy sea beds. II Ecology and growing characteristics of Eisenia bicyclis and Ecklonia cava at western sea coast of Miura peninsula, central Japan. Abiko Research Laboratory Reports No. U91022	113	119	Eisenia	bicyclis			Japan	Western coast of Miura peninsula, Kanagawa	nw_pacific		Carbon	production	g/m2/yr	production	1530				1	365	1530		Converted using 0.3 Carbon
Kamohara S, Hattori K, Harada Y, Waku M, Shiba S, Kurashima A, Maegawa M, Suzuki T (2009) Annual net production and annual carbon and nitrogen absorptions of Eisenia arborea in the eastern coast of Ise Bay. Nippon Suisan Gakkaishi 75: 1027-1035	114	120	Eisenia	nipponica			Japan	Eastern coast of Ise Bay, Aichi	nw_pacific		Carbon	production	g/m2/yr	production	1130				1	365	1130		Converted using 0.3 Carbon
Terawaki T, Kawasaki Y, Honda M, Yamada S, Maruyama K, Igarashi Y (1991) Verification of technologies for kelp forest creation on Sandy sea beds. II Ecology and growing characteristics of Eisenia bicyclis and Ecklonia cava at western sea coast of Miura peninsula, central Japan. Abiko Research Laboratory Reports No. U91022	115	121	Ecklonia	cava			Japan	Western coast of Miura peninsula, Kanagawa	nw_pacific		Carbon	production	g/m2/yr	production	470				1	365	470		Converted using 0.3 Carbon
Yokohama Y, Tanaka J, Chihara M (1987) Productivity of the Ecklonia cava community in a bay of Izu peninsula on the Pacific coast of Japan. The Botanical Magazine 100: 129-141	116	122	Ecklonia	cava			Japan	Southeastern cast of Izu Peninsula, Shizuoka	nw_pacific		Carbon	production	g/m2/yr	production	950				1	365	950		Converted using 0.3 Carbon
Tominaga H, Serisawa Y, Ohno M (2004) Seasonal changes in net production of the bladelets and size of the proximal blade of Ecklonia cava in Tosa Bay, Kochi Prefecture. The Japanese Journal of Phycology 52: 13-19	117	123	Ecklonia	cava			Japan	Tosa Bay, Kochi	nw_pacific		Carbon	production	g/m2/yr	production	910				1	365	910		Converted using 0.3 Carbon
Yatsuya 2014	118	124	Ecklonia	cava			Japan	Iki Island	nw_pacific		Carbon	production	g/m2/yr	production	840				1	365	840		Converted using 0.3 Carbon
Yosida 2017	119	125	Ecklonia	cava			Japan	Iyonada	nw_pacific		Carbon	production	g/m2/yr	production	750				1	365	750		Converted using 0.3 Carbon
Sakanishi 2010; Onizuka 2014	120	126	Saccharina	angustata			Japan	Uraga, Hokkaido	nw_pacific		Carbon	production	g/m2/yr	production	420				1	365	420		Converted using 0.3 Carbon
Sakanishi 2010; Onizuka 2014	121	127	Saccharina	japonica			Japan	Dotou	nw_pacific		Carbon	production	g/m2/yr	production	6000				1	365	6000		Converted using 0.3 Carbon
Kumagi 2022	122	128	Saccharina	japonica			Japan	Onagawa	nw_pacific		Carbon	production	g/m2/yr	production	381				1	365	381		Converted using 0.3 Carbon
Nabata, Sakai 1996	123	129	Saccharina	japonica			Japan	Nemuro, Hokkaido	nw_pacific		Carbon	production	g/m2/yr	production	3840				1	365	3840		Converted using 0.3 Carbon
Musashi et al. 1993	124	130	Saccharina	japonica			Japan	Kadonohama, Iwate	nw_pacific		Carbon	production	g/m2/yr	production	2850				1	365	2850		Converted using 0.3 Carbon
Kumagi 2022	125	131	Saccharina	japonica			Japan	Rishiri Island, Hokkaido	nw_pacific		Carbon	production	g/m2/yr	production	165				1	365	165		Converted using 0.3 Carbon
Kumagi 2022	126	132	Saccharina	japonica			Japan	Ishikari, Hokkaido	nw_pacific		Carbon	production	g/m2/yr	production	75				1	365	75		Converted using 0.3 Carbon
Kumagi 2022	127	133	Saccharina	japonica			Japan	Otaru, Hokkaido	nw_pacific		Carbon	production	g/m2/yr	production	90				1	365	90		Converted using 0.3 Carbon
Kumagi 2022	128	134	Saccharina	japonica			Japan	Date, Hokkaido	nw_pacific		Carbon	production	g/m2/yr	production	570				1	365	570		Converted using 0.3 Carbon

## Sheet: SD 2
Supplementary Data 2: Site level fisheries values
obs_combo	reference	proj_site_code	kelp_genus	kelp_species	lat	long	country	site	ocean_region	date_rec_dmy	fish_invert_both	biomass_m2_calc	log10_prod_g_m2	INTL_2020_m2_yr	site_INTL_2020_m2_yr	site_g_m2_yr
Ecklonia--33.82-151.29-9/04/2013	Reef Life Survey, Australia, 2020	E_sw_p_1122	Ecklonia	radiata	-33.82	151.29	Australia	SYD42	sw_pacific	2013-04-09	both	4.99484	0.463633	0.0158381	6.52663	622.657
Ecklonia--36.14-150.13-2/05/2018	Reef Life Survey, Australia, 2020	E_sw_p_1178	Ecklonia	radiata	-36.14	150.13	Australia	BMP25	sw_pacific	2018-05-02	both	0.570839	-0.372851	0.0023079	5.86638	625.142
Ecklonia--33.85-151.26-22/02/2010	Reef Life Survey, Australia, 2020	E_sw_p_1191	Ecklonia	radiata	-33.85	151.26	Australia	SYD9	sw_pacific	2010-02-22	both	5.70839	0.515129	0.0178319	1.60065	117.675
Ecklonia--32.71-152.15-10/05/2009	Reef Life Survey, Australia, 2020	E_sw_p_1129	Ecklonia	radiata	-32.71	152.15	Australia	PS17	sw_pacific	2009-05-10	both	30.0793	1.15603	0.0780012	7.87211	509.07
Ecklonia--33.86-151.27-21/02/2010	Reef Life Survey, Australia, 2020	E_sw_p_1189	Ecklonia	radiata	-33.86	151.27	Australia	SYD6	sw_pacific	2010-02-21	both	1.4271	-0.0194881	0.00520692	1.26218	53.9336
Ecklonia--33.85-151.22-20/02/2010	Reef Life Survey, Australia, 2020	E_sw_p_1181	Ecklonia	radiata	-33.85	151.22	Australia	SYD1	sw_pacific	2010-02-20	both	4.56671	0.429075	0.0146266	1.0744	15.2959
Ecklonia--33.86-151.22-20/02/2010	Reef Life Survey, Australia, 2020	E_sw_p_1183	Ecklonia	radiata	-33.86	151.22	Australia	SYD2	sw_pacific	2010-02-20	both	1.14168	-0.105542	0.00427097	0.471259	3.71724
Ecklonia--32.69-152.22-21/04/2013	Reef Life Survey, Australia, 2020	E_sw_p_1136	Ecklonia	radiata	-32.69	152.22	Australia	PS3	sw_pacific	2013-04-21	both	11.0535	0.769968	0.0320654	6.425	917.003
Ecklonia--32.72-152.15-4/12/2009	Reef Life Survey, Australia, 2020	E_sw_p_1176	Ecklonia	radiata	-32.72	152.15	Australia	PS16	sw_pacific	2009-12-04	both	3.99587	0.377579	0.0129912	4.51091	316.159
Ecklonia--33.8-151.27-28/03/2009	Reef Life Survey, Australia, 2020	E_sw_p_1124	Ecklonia	radiata	-33.8	151.27	Australia	SYD49	sw_pacific	2009-03-28	both	1.99794	0.110271	0.00702004	13.401	458.019
Ecklonia--35.86-150.19-13/01/2010	Reef Life Survey, Australia, 2020	E_sw_p_1193	Ecklonia	radiata	-35.86	150.19	Australia	BMP S13	sw_pacific	2010-01-13	both	0.428129	-0.483794	0.00178762	7.36115	307.777
Ecklonia--33.86-151.26-21/02/2010	Reef Life Survey, Australia, 2020	E_sw_p_1149	Ecklonia	radiata	-33.86	151.26	Australia	SYD5	sw_pacific	2010-02-21	both	2.8542	0.247821	0.00963583	1.71595	229.962
Ecklonia--33.81-151.28-26/03/2009	Reef Life Survey, Australia, 2020	E_sw_p_1187	Ecklonia	radiata	-33.81	151.28	Australia	SYD44	sw_pacific	2009-03-26	both	1.14168	-0.105542	0.00427097	10.2997	541.366
Ecklonia--32.62-152.33-21/04/2016	Reef Life Survey, Australia, 2020	E_sw_p_1143	Ecklonia	radiata	-32.62	152.33	Australia	PS2	sw_pacific	2016-04-21	both	0.28542	-0.640159	0.00124712	6.06915	898.318
Ecklonia--33.97-151.26-24/03/2011	Reef Life Survey, Australia, 2020	E_sw_p_1132	Ecklonia	radiata	-33.97	151.26	Australia	SYD55	sw_pacific	2011-03-24	both	1.71252	0.0508233	0.00612198	2.62761	238.815
Ecklonia--33.86-151.24-20/02/2010	Reef Life Survey, Australia, 2020	E_sw_p_1184	Ecklonia	radiata	-33.86	151.24	Australia	SYD3	sw_pacific	2010-02-20	both	0.570839	-0.372851	0.0023079	1.17338	22.4535
Ecklonia--33.84-151.25-11/09/2009	Reef Life Survey, Australia, 2020	E_sw_p_1185	Ecklonia	radiata	-33.84	151.25	Australia	SYD30	sw_pacific	2009-09-11	both	4.49536	0.423002	0.0144235	4.97205	705.118
Ecklonia--33.8-151.28-28/03/2009	Reef Life Survey, Australia, 2020	E_sw_p_1123	Ecklonia	radiata	-33.8	151.28	Australia	SYD48	sw_pacific	2009-03-28	both	3.35368	0.310013	0.0111194	3.63444	474.787
Ecklonia--33.84-151.26-23/02/2010	Reef Life Survey, Australia, 2020	E_sw_p_1157	Ecklonia	radiata	-33.84	151.26	Australia	SYD10	sw_pacific	2010-02-23	both	8.27717	0.658421	0.0248022	2.33826	339.156
Ecklonia--36.16-150.13-31/03/2008	Reef Life Survey, Australia, 2020	E_sw_p_1158	Ecklonia	radiata	-36.16	150.13	Australia	BMP5	sw_pacific	2008-03-31	both	1.4271	-0.0194881	0.00520692	4.88649	222.064
Ecklonia--32.71-152.16-12/04/2008	Reef Life Survey, Australia, 2020	E_sw_p_1130	Ecklonia	radiata	-32.71	152.16	Australia	PS20	sw_pacific	2008-04-12	both	24.5626	1.0779	0.0651576	5.03744	539.84
Ecklonia--35.8-150.23-19/06/2011	Reef Life Survey, Australia, 2020	E_sw_p_1192	Ecklonia	radiata	-35.8	150.23	Australia	BMP28	sw_pacific	2011-06-19	both	0.28542	-0.640159	0.00124712	8.33968	252.986
Ecklonia--33.81-151.27-19/02/2010	Reef Life Survey, Australia, 2020	E_sw_p_1188	Ecklonia	radiata	-33.81	151.27	Australia	SYD45	sw_pacific	2010-02-19	both	0.475699	-0.443162	0.00196294	10.1125	429.121
Ecklonia--33.85-151.25-20/02/2010	Reef Life Survey, Australia, 2020	E_sw_p_1186	Ecklonia	radiata	-33.85	151.25	Australia	SYD4	sw_pacific	2010-02-20	both	3.13962	0.284576	0.0104869	1.73329	173.956
Ecklonia--35.75-150.26-5/12/2008	Reef Life Survey, Australia, 2020	E_sw_p_1179	Ecklonia	radiata	-35.75	150.26	Australia	BMP S10	sw_pacific	2008-12-05	both	0.570839	-0.372851	0.0023079	6.6545	429.731
Ecklonia--36.09-150.14-4/05/2018	Reef Life Survey, Australia, 2020	E_sw_p_1154	Ecklonia	radiata	-36.09	150.14	Australia	BMP2	sw_pacific	2018-05-04	both	0.570839	-0.372851	0.0023079	12.9875	291.234
Ecklonia--33.82-151.25-23/02/2010	Reef Life Survey, Australia, 2020	E_sw_p_1182	Ecklonia	radiata	-33.82	151.25	Australia	SYD11	sw_pacific	2010-02-23	both	0.570839	-0.372851	0.0023079	2.39277	135.982
Ecklonia--32.72-152.14-28/08/2009	Reef Life Survey, Australia, 2020	E_sw_p_1142	Ecklonia	radiata	-32.72	152.14	Australia	PS13	sw_pacific	2009-08-28	both	8.82206	0.683007	0.0262468	5.34932	446.646
Ecklonia--33.82-151.26-11/12/2009	Reef Life Survey, Australia, 2020	E_sw_p_1148	Ecklonia	radiata	-33.82	151.26	Australia	SYD43	sw_pacific	2009-12-11	both	4.28129	0.404186	0.0138119	9.16116	433.06
Ecklonia--33.86-151.26-1/08/2009	Reef Life Survey, Australia, 2020	E_sw_p_1190	Ecklonia	radiata	-33.86	151.26	Australia	SYD8	sw_pacific	2009-08-01	both	1.99794	0.110271	0.00702004	1.74787	144.496
Ecklonia--32.79-152.11-29/04/2016	Reef Life Survey, Australia, 2020	E_sw_p_1144	Ecklonia	radiata	-32.79	152.11	Australia	PS27	sw_pacific	2016-04-29	both	4.06723	0.384405	0.013197	8.5748	635.847
Ecklonia--33.83-151.28-20/03/2015	Reef Life Survey, Australia, 2020	E_sw_p_1147	Ecklonia	radiata	-33.83	151.28	Australia	SYD36	sw_pacific	2015-03-20	both	46.8088	1.32658	0.115517	2.87955	426.014
Ecklonia--33.82-151.27-26/03/2011	Reef Life Survey, Australia, 2020	E_sw_p_1131	Ecklonia	radiata	-33.82	151.27	Australia	SYD40	sw_pacific	2011-03-26	both	5.99381	0.533945	0.0186215	6.52178	815.211
Ecklonia--23.22-113.75-3/08/2016	Reef Life Survey, Australia, 2020	E_sw_p_1202	Ecklonia	radiata	-23.22	113.75	Australia	NMP26	sw_pacific	2016-08-03	both	9.17261	1.19596	NA	0.71064	242.493
Macrocystis--28.086639--71.171134-15/09/1996	Angel, A., & Ojeda, F. P. (2001). Structure and trophic organization of subtidal fish assemblages on the northern Chilean coast: the effect of habitat complexity. MARINE ECOLOGY PROGRESS SERIES, 217, 81–91. https://doi.org/10.3354/meps217081	M_se_p_1353	Macrocystis	pyrifera	-28.0866	-71.1711	Chile	Carrizal Bajo	se_pacific	1996-09-15	fish	17.1721	0.939859	0.00926529	4.25451	1023.39
Lessonia--30.89948333--71.6828-NA	Pérez-Matus, A., Carrasco, S. A., Gelcich, S., Fernandez, M., & Wieters, E. A. (2017). Exploring the effects of fishing pressure and upwelling intensity over subtidal kelp forest communities in Central Chile. Ecosphere, 8(5), e01808.	L_se_p_1370	Lessonia	trabeculata	-30.8995	-71.6828	Chile	Coquimbo Punta Talca Open Access	se_pacific	NA	fish	3.11245	0.281225	0.00203341	0.00569745	4.42818
Lessonia--29.69850687--71.31995103-NA	Pérez-Matus, A., Carrasco, S. A., Gelcich, S., Fernandez, M., & Wieters, E. A. (2017). Exploring the effects of fishing pressure and upwelling intensity over subtidal kelp forest communities in Central Chile. Ecosphere, 8(5), e01808.	L_se_p_1367	Lessonia	trabeculata	-29.6985	-71.32	Chile	Coquimbo Caleta Hornos OA	se_pacific	NA	fish	9.44467	0.709306	0.00544887	0.0353294	28.7637
Lessonia--33.38333333--71.68333333-NA	Gelcich, S., Godoy, N., Prado, L., & Castilla, J. C. (2008). Add?on conservation benefits of marine territorial user rights fishery policies in central Chile. Ecological Applications, 18(1), 273-281.	L_se_p_43	Lessonia	trabeculata	-33.3833	-71.6833	Chile	Valparaiso El Quisco north Turf	se_pacific	NA	fish	41.3753	1.27899	0.0202299	0.248036	62.1939
Lessonia--23.25--70.58995-NA	Pérez-Matus, A., Ferry-Graham, L. A., Cea, A., & Vásquez, J. A. (2007). Community structure of temperate reef fishes in kelp-dominated subtidal habitats of northern Chile. Marine and Freshwater Research, 58(12), 1069-1085.	L_se_p_1378	Lessonia	trabeculata	-23.25	-70.59	Chile	Antofagasta Caleta Constitucion	se_pacific	NA	fish	5.15164	0.475553	0.00318092	0.0801776	47.234
Lessonia--28.0405--71.15208333-30/10/2018	IFOP 2018 CHILE	L_se_p_1355	Lessonia	trabeculata	-28.0405	-71.1521	Chile	Carrizal Bajo	se_pacific	2018-10-30	fish	2.00341	0.111326	0.00137508	0.0504356	33.3817
Lessonia--33.36484--71.69102-NA	Pérez-Matus, A., Carrasco, S. A., Gelcich, S., Fernandez, M., & Wieters, E. A. (2017). Exploring the effects of fishing pressure and upwelling intensity over subtidal kelp forest communities in Central Chile. Ecosphere, 8(5), e01808.	L_se_p_1365	Lessonia	trabeculata	-33.3648	-71.691	Chile	Valparaiso Algarrobo Open Access	se_pacific	NA	fish	11.4839	0.784697	0.00648182	0.0217633	17.6395
Lessonia--31.9276167--71.52073333-28/09/2018	IFOP 2018 CHILE	L_se_p_1359	Lessonia	trabeculata	-31.9276	-71.5207	Chile	Los Vilos Sector C	se_pacific	2018-09-28	fish	3.00512	0.267692	0.00197103	0.0884044	72.904
Lessonia--33.38333333--71.7-NA	Gelcich, S., Godoy, N., Prado, L., & Castilla, J. C. (2008). Add?on conservation benefits of marine territorial user rights fishery policies in central Chile. Ecological Applications, 18(1), 273-281.	L_se_p_44	Lessonia	trabeculata	-33.3833	-71.7	Chile	Valparaiso El Quisco north Open Access	se_pacific	NA	fish	9.73538	0.720997	0.00559755	0.0578325	16.1483
Lessonia--30.06926667--71.38256667-NA	Pérez-Matus, A., Carrasco, S. A., Gelcich, S., Fernandez, M., & Wieters, E. A. (2017). Exploring the effects of fishing pressure and upwelling intensity over subtidal kelp forest communities in Central Chile. Ecosphere, 8(5), e01808.	L_se_p_1373	Lessonia	trabeculata	-30.0693	-71.3826	Chile	Coquimbo Totoralillo Turf	se_pacific	NA	fish	2.46849	0.191832	0.00165513	0.0142278	10.4532
Lessonia--28.25-NA-NA	Pérez-Matus, A., Ferry-Graham, L. A., Cea, A., & Vásquez, J. A. (2007). Community structure of temperate reef fishes in kelp-dominated subtidal habitats of northern Chile. Marine and Freshwater Research, 58(12), 1069-1085.	L_se_p_1376	Lessonia	trabeculata	-28.25	NA	Chile	Atacama Caleta Angosta	se_pacific	NA	fish	24.5776	1.07813	0.0127389	0.0946469	47.7091
Lessonia--36.1546167--72.82308333-16/06/2018	IFOP 2018 CHILE	L_se_p_1357	Lessonia	trabeculata	-36.1546	-72.8231	Chile	Cobquecura	se_pacific	2018-06-16	fish	1.86031	0.082747	0.0012875	0.0708824	54.8415
Lessonia--33.5034167--71.63268306-18/07/2018	IFOP 2018 CHILE	L_se_p_1358	Lessonia	trabeculata	-33.5034	-71.6327	Chile	ECIM	se_pacific	2018-07-18	fish	4.50768	0.424057	0.00282526	0.0419581	28.9921
Lessonia--33.369283--71.6964-NA	Pérez-Matus, A., Carrasco, S. A., Gelcich, S., Fernandez, M., & Wieters, E. A. (2017). Exploring the effects of fishing pressure and upwelling intensity over subtidal kelp forest communities in Central Chile. Ecosphere, 8(5), e01808.	L_se_p_1366	Lessonia	trabeculata	-33.3693	-71.6964	Chile	Valparaiso Algarrobo Turf	se_pacific	NA	fish	5.15164	0.475553	0.00318092	0.00844342	6.35506
Lessonia--33.18335--71.68998333-23/05/2018	IFOP 2018 CHILE	L_se_p_1360	Lessonia	trabeculata	-33.1833	-71.69	Chile	Quintay sector A	se_pacific	2018-05-23	fish	2.43272	0.186202	0.00163381	0.0420975	35.4068
Macrocystis--23.288496--70.717889-15/09/1996	Angel, A., & Ojeda, F. P. (2001). Structure and trophic organization of subtidal fish assemblages on the northern Chilean coast: the effect of habitat complexity. MARINE ECOLOGY PROGRESS SERIES, 217, 81–91. https://doi.org/10.3354/meps217081	M_se_p_1352	Macrocystis	pyrifera	-23.2885	-70.7179	Chile	Caleta Errazuriz	se_pacific	1996-09-15	fish	31.4822	1.17361	0.0158713	3.72538	1124.52
Lessonia--33.1927667--71.70591667-24/05/2018	IFOP 2018 CHILE	L_se_p_1361	Lessonia	trabeculata	-33.1928	-71.7059	Chile	Quintay sector B	se_pacific	2018-05-24	fish	2.28962	0.162822	0.00154818	0.0286763	26.0377
Lessonia--29.825--71.50572167-24/10/2018	IFOP 2018 CHILE	L_se_p_1356	Lessonia	trabeculata	-29.825	-71.5057	Chile	Chañaral de aceituno sector C	se_pacific	2018-10-24	fish	1.71721	0.051879	0.00119917	0.0318495	21.6204
Lessonia--33.4--71.7-NA	Gelcich, S., Godoy, N., Prado, L., & Castilla, J. C. (2008). Add?on conservation benefits of marine territorial user rights fishery policies in central Chile. Ecological Applications, 18(1), 273-281.	L_se_p_46	Lessonia	trabeculata	-33.4	-71.7	Chile	Valparaiso El Quisco south Turf	se_pacific	NA	fish	39.7535	1.26357	0.0195242	0.515613	94.0717
Lessonia--29.02075--71.57608333-11/12/2018	IFOP 2018 CHILE	L_se_p_1362	Lessonia	trabeculata	-29.0207	-71.5761	Chile	Reserva Chañaral de Aceituno	se_pacific	2018-12-11	fish	8.15676	0.652769	0.00478376	0.126729	79.8842
Lessonia--32.23052136--71.5239898-NA	Pérez-Matus, A., Carrasco, S. A., Gelcich, S., Fernandez, M., & Wieters, E. A. (2017). Exploring the effects of fishing pressure and upwelling intensity over subtidal kelp forest communities in Central Chile. Ecosphere, 8(5), e01808.	L_se_p_1368	Lessonia	trabeculata	-32.2305	-71.524	Chile	Valparaiso Los Molles	se_pacific	NA	fish	12.7718	0.825689	0.00712343	0.0402056	35.8554
Lessonia--33.128392--71.744449-15/04/2019	Effects of harvesting on subtidal kelp forests (Lessonia_x000D_ trabeculata) in Central Chile	L_se_p_1351	Lessonia	trabeculata	-33.1284	-71.7444	Chile	Quintay Quintay	se_pacific	2019-04-15	both	2.36117	0.174689	0.00159107	0.0371924	34.9506
Lessonia--33.19193931--71.70033633-NA	Pérez-Matus, A., Carrasco, S. A., Gelcich, S., Fernandez, M., & Wieters, E. A. (2017). Exploring the effects of fishing pressure and upwelling intensity over subtidal kelp forest communities in Central Chile. Ecosphere, 8(5), e01808.	L_se_p_1371	Lessonia	trabeculata	-33.1919	-71.7003	Chile	Valparaiso Quintay Turf	se_pacific	NA	fish	13.2011	0.838438	0.00733565	0.0399419	32.5806
Lessonia--32.54715419--71.46500893-NA	Pérez-Matus, A., Carrasco, S. A., Gelcich, S., Fernandez, M., & Wieters, E. A. (2017). Exploring the effects of fishing pressure and upwelling intensity over subtidal kelp forest communities in Central Chile. Ecosphere, 8(5), e01808.	L_se_p_1375	Lessonia	trabeculata	-32.5472	-71.465	Chile	Valparaiso Zapallar Turf	se_pacific	NA	fish	7.19083	0.604162	0.00427723	0.0363887	28.7083
Lessonia--30.08333333-NA-NA	Pérez-Matus, A., Ferry-Graham, L. A., Cea, A., & Vásquez, J. A. (2007). Community structure of temperate reef fishes in kelp-dominated subtidal habitats of northern Chile. Marine and Freshwater Research, 58(12), 1069-1085.	L_se_p_1379	Lessonia	trabeculata	-30.0833	NA	Chile	Coquimbo Lagunillas	se_pacific	NA	fish	28.1193	1.13005	0.0143565	0.127759	96.2766
Lessonia--30.0939569--71.37972619-NA	Pérez-Matus, A., Carrasco, S. A., Gelcich, S., Fernandez, M., & Wieters, E. A. (2017). Exploring the effects of fishing pressure and upwelling intensity over subtidal kelp forest communities in Central Chile. Ecosphere, 8(5), e01808.	L_se_p_1374	Lessonia	trabeculata	-30.094	-71.3797	Chile	Coquimbo Totoralillo Open Access	se_pacific	NA	fish	5.04431	0.467434	0.00312201	0.0232868	16.4071
Lessonia--23.4116667--70.600685-05/12/2018	IFOP 2018 CHILE	L_se_p_1354	Lessonia	trabeculata	-23.4117	-70.6007	Chile	Punta Yeso	se_pacific	2018-12-05	fish	9.30157	0.703418	0.0053755	0.231427	90.5507
Lessonia--33.15528333--71.70351667-NA	Pérez-Matus, A., Carrasco, S. A., Gelcich, S., Fernandez, M., & Wieters, E. A. (2017). Exploring the effects of fishing pressure and upwelling intensity over subtidal kelp forest communities in Central Chile. Ecosphere, 8(5), e01808.	L_se_p_1372	Lessonia	trabeculata	-33.1553	-71.7035	Chile	Valparaiso Quintay Open Acces	se_pacific	NA	fish	1.60989	0.02699	0.00113238	0.00414008	3.26707
Lessonia--33.41666667--71.7-NA	Gelcich, S., Godoy, N., Prado, L., & Castilla, J. C. (2008). Add?on conservation benefits of marine territorial user rights fishery policies in central Chile. Ecological Applications, 18(1), 273-281.	L_se_p_42	Lessonia	trabeculata	-33.4167	-71.7	Chile	Valparaiso El Quisco south Open Access	se_pacific	NA	fish	24.3384	1.07436	0.0126288	0.0160384	14.6158
Lessonia--32.7302--71.503309-08/03/2018	IFOP 2018 CHILE	L_se_p_1363	Lessonia	trabeculata	-32.7302	-71.5033	Chile	Venta	se_pacific	2018-03-08	fish	4.00683	0.378635	0.00254469	0.0715427	60.5217
Lessonia--33.36666667--71.7-NA	Gelcich, S., Godoy, N., Prado, L., & Castilla, J. C. (2008). Add?on conservation benefits of marine territorial user rights fishery policies in central Chile. Ecological Applications, 18(1), 273-281.	L_se_p_47	Lessonia	trabeculata	-33.3667	-71.7	Chile	Valparaiso Algarrobo south Turf	se_pacific	NA	fish	61.6574	1.43283	0.0288291	0.312818	80.9403
Lessonia--30.87694613--71.68518531-NA	Pérez-Matus, A., Carrasco, S. A., Gelcich, S., Fernandez, M., & Wieters, E. A. (2017). Exploring the effects of fishing pressure and upwelling intensity over subtidal kelp forest communities in Central Chile. Ecosphere, 8(5), e01808.	L_se_p_1369	Lessonia	trabeculata	-30.8769	-71.6852	Chile	Coquimbo Punta Talca Turf	se_pacific	NA	fish	15.7769	0.907179	0.00859368	0.0281236	21.1482
Lessonia--21-NA-NA	Pérez-Matus, A., Ferry-Graham, L. A., Cea, A., & Vásquez, J. A. (2007). Community structure of temperate reef fishes in kelp-dominated subtidal habitats of northern Chile. Marine and Freshwater Research, 58(12), 1069-1085.	L_se_p_1377	Lessonia	trabeculata	-21	NA	Chile	Iquique Rio seco	se_pacific	NA	fish	7.5128	0.621055	0.00444688	0.128299	89.6821
Lessonia--33.35--71.68333333-NA	Gelcich, S., Godoy, N., Prado, L., & Castilla, J. C. (2008). Add?on conservation benefits of marine territorial user rights fishery policies in central Chile. Ecological Applications, 18(1), 273-281.	L_se_p_45	Lessonia	trabeculata	-33.35	-71.6833	Chile	Valparaiso Algarrobo south Open Access	se_pacific	NA	fish	17.8482	0.954751	0.0095885	0.0232598	18.2151
Ecklonia-32.9462-132.0666-21/01/2004	Onoue et al.	E_ne_p_1347	Ecklonia	cava	32.9462	132.067	Japan	Oita Kajiyose	ne_pacific	2004-01-21	invert	91	1.99979	0.646681	1.76614	233.574
Laminaria-39.1028-141.8392-23/08/1984	Kawamata	L_nw_p_129	Laminaria	japonica var. religiosa	39.1028	141.839	Japan	Iwate - Okkirai	nw_pacific	1984-08-23	invert	1.8	0.625498	0.0273147	3.9557	142.01
Laminaria-39.7725-141.9989-07/08/1983	Kawamata	L_nw_p_127	Laminaria	japonica var. religiosa	39.7725	141.999	Japan	Iwate - Aonotaki	nw_pacific	1983-08-07	invert	0.18	-0.181122	0.0042636	10.6534	393.741
Laminaria-39.7725-141.9989-24/07/1984	Kawamata	L_nw_p_128	Laminaria	japonica var. religiosa	39.7725	141.999	Japan	Iwate - Aonotaki	nw_pacific	1984-07-24	invert	0.72	0.304512	0.013044	5.4594	200.053
Laminaria-39.8363-141.9811-25/09/1987	Kawamata	L_nw_p_125	Laminaria	japonica var. religiosa	39.8363	141.981	Japan	Iwate - Moshi	nw_pacific	1987-09-25	invert	0.72	0.304512	0.013044	6.23959	299.622
Laminaria-39.9066-141.9521-09/08/1983	Kawamata	L_nw_p_131	Laminaria	japonica var. religiosa	39.9066	141.952	Japan	Iwate - Shimanokoshi	nw_pacific	1983-08-09	invert	1.08	0.44655	0.0180904	14.5051	402.955
Laminaria-40.4135-141.7189-07/08/1985	Kawamata	L_nw_p_123	Laminaria	japonica var. religiosa	40.4135	141.719	Japan	Iwate - Taneichi	nw_pacific	1985-08-07	invert	2.16	0.689367	0.0316421	1.57185	76.7706
Laminaria-40.0098-141.9159-07/08/1985	Kawamata	L_nw_p_130	Laminaria	japonica var. religiosa	40.0098	141.916	Japan	Iwate - Kadonosawa	nw_pacific	1985-08-07	invert	0.72	0.304512	0.013044	4.50173	184.651
Laminaria-42.222-139.8174-12/06/1986	Nabata et al.	L_nw_p_348	Laminaria	japonica var. religiosa	42.222	139.817	Japan	Hokkaido - Taisei	nw_pacific	1986-06-12	invert	1.08	0.44655	0.0180904	9.40359	240.1
Laminaria-42.222-139.8174-30/10/1985	Nabata et al.	L_nw_p_347	Laminaria	japonica var. religiosa	42.222	139.817	Japan	Hokkaido - Taisei	nw_pacific	1985-10-30	invert	0.36	0.0616947	0.00745749	7.00568	196.952
Laminaria-40.2371-141.8319-29/07/1987	Kawamata	L_nw_p_124	Laminaria	japonica var. religiosa	40.2371	141.832	Japan	Iwate - Kuji	nw_pacific	1987-07-29	invert	1.08	0.44655	0.0180904	6.69818	301.397
Laminaria-42.222-139.8174-30/05/1985	Nabata et al.	L_nw_p_346	Laminaria	japonica var. religiosa	42.222	139.817	Japan	Hokkaido - Taisei	nw_pacific	1985-05-30	invert	0.36	0.0616947	0.00745749	14.1263	338.614
Macrocystis--52.2622--73.6739-24-Feb-20	Hüne, M., Friedlander, A. M., Ballesteros, E., Caselle, J. E., & Sala, E. (2021). Assemblage structure and spatial diversity patterns of kelp forest-associated fishes in Southern Patagonia. PloS one, 16(9), e0257662.	M_se_p_98	Macrocystis	pyrifera	-52.2622	-73.6739	Chile	Kawesqar Isla Bavenstock_4	se_pacific	2020-02-24	both	54	1.81697	0.169281	0.73495	172.808
Macrocystis--52.5336--73.6913-23-Feb-20	Hüne, M., Friedlander, A. M., Ballesteros, E., Caselle, J. E., & Sala, E. (2021). Assemblage structure and spatial diversity patterns of kelp forest-associated fishes in Southern Patagonia. PloS one, 16(9), e0257662.	M_se_p_97	Macrocystis	pyrifera	-52.5336	-73.6913	Chile	Kawesqar Estero Blakeney_3	se_pacific	2020-02-23	both	114	2.07873	0.30929	0.419777	139.812
Macrocystis--51.9938--73.8005-3-Mar-20	Hüne, M., Friedlander, A. M., Ballesteros, E., Caselle, J. E., & Sala, E. (2021). Assemblage structure and spatial diversity patterns of kelp forest-associated fishes in Southern Patagonia. PloS one, 16(9), e0257662.	M_se_p_84	Macrocystis	pyrifera	-51.9938	-73.8005	Chile	Kawesqar Isla Hunter_16	se_pacific	2020-03-03	both	36.9	1.68358	0.124515	0.645659	55.0776
Macrocystis--51.364--74.1127-2-Mar-20	Hüne, M., Friedlander, A. M., Ballesteros, E., Caselle, J. E., & Sala, E. (2021). Assemblage structure and spatial diversity patterns of kelp forest-associated fishes in Southern Patagonia. PloS one, 16(9), e0257662.	M_se_p_100	Macrocystis	pyrifera	-51.364	-74.1127	Chile	Kawesqar Isla Vancouver_14	se_pacific	2020-03-02	both	13.2	1.32347	0.0543379	1.02077	39.7138
Macrocystis--51.9635--73.8513-3-Mar-20	Hüne, M., Friedlander, A. M., Ballesteros, E., Caselle, J. E., & Sala, E. (2021). Assemblage structure and spatial diversity patterns of kelp forest-associated fishes in Southern Patagonia. PloS one, 16(9), e0257662.	M_se_p_85	Macrocystis	pyrifera	-51.9635	-73.8513	Chile	Kawesqar Isla Hunter_17	se_pacific	2020-03-03	both	162	2.20183	0.410643	6.4383	180.843
Macrocystis--52.6862--73.7653-23-Feb-20	Hüne, M., Friedlander, A. M., Ballesteros, E., Caselle, J. E., & Sala, E. (2021). Assemblage structure and spatial diversity patterns of kelp forest-associated fishes in Southern Patagonia. PloS one, 16(9), e0257662.	M_se_p_81	Macrocystis	pyrifera	-52.6862	-73.7653	Chile	Kawesqar Isla Carreta_2	se_pacific	2020-02-23	both	105	2.04992	0.289439	0.362864	127.848
Macrocystis--51.548--74.774-25-Feb-20	Hüne, M., Friedlander, A. M., Ballesteros, E., Caselle, J. E., & Sala, E. (2021). Assemblage structure and spatial diversity patterns of kelp forest-associated fishes in Southern Patagonia. PloS one, 16(9), e0257662.	M_se_p_82	Macrocystis	pyrifera	-51.548	-74.774	Chile	Kawesqar Isla de los Lobos_7	se_pacific	2020-02-25	both	7.44	1.12262	0.0342179	2.58166	21.0565
Macrocystis--52.2719--73.6728-24-Feb-20	Hüne, M., Friedlander, A. M., Ballesteros, E., Caselle, J. E., & Sala, E. (2021). Assemblage structure and spatial diversity patterns of kelp forest-associated fishes in Southern Patagonia. PloS one, 16(9), e0257662.	M_se_p_99	Macrocystis	pyrifera	-52.2719	-73.6728	Chile	Kawesqar Isla Bavenstock_5	se_pacific	2020-02-24	both	300.6	2.41839	0.676116	1.3021	277.726
Macrocystis--51.3634--74.1234-2-Mar-20	Hüne, M., Friedlander, A. M., Ballesteros, E., Caselle, J. E., & Sala, E. (2021). Assemblage structure and spatial diversity patterns of kelp forest-associated fishes in Southern Patagonia. PloS one, 16(9), e0257662.	M_se_p_101	Macrocystis	pyrifera	-51.3634	-74.1234	Chile	Kawesqar Isla Vancouver_15	se_pacific	2020-03-02	both	6.12	1.0542	0.0292304	0.34284	31.4903
Macrocystis--52.1481--73.0118-1-Mar-20	Hüne, M., Friedlander, A. M., Ballesteros, E., Caselle, J. E., & Sala, E. (2021). Assemblage structure and spatial diversity patterns of kelp forest-associated fishes in Southern Patagonia. PloS one, 16(9), e0257662.	M_se_p_72	Macrocystis	pyrifera	-52.1481	-73.0118	Chile	Kawesqar Poca Esperanza_13	se_pacific	2020-03-01	both	0.24	-0.080344	0.00214433	0.0391398	49.7228
Macrocystis--50.4807--75.1979-27-Feb-20	Hüne, M., Friedlander, A. M., Ballesteros, E., Caselle, J. E., & Sala, E. (2021). Assemblage structure and spatial diversity patterns of kelp forest-associated fishes in Southern Patagonia. PloS one, 16(9), e0257662.	M_se_p_83	Macrocystis	pyrifera	-50.4807	-75.1979	Chile	Kawesqar Isla Gaeta_10	se_pacific	2020-02-27	both	0.24	-0.080344	0.00214433	1.87212	16.2657
Macrocystis--50.4667--75.1937-27-Feb-20	Hüne, M., Friedlander, A. M., Ballesteros, E., Caselle, J. E., & Sala, E. (2021). Assemblage structure and spatial diversity patterns of kelp forest-associated fishes in Southern Patagonia. PloS one, 16(9), e0257662.	M_se_p_122	Macrocystis	pyrifera	-50.4667	-75.1937	Chile	Kawesqar Isla Gaeta_11	se_pacific	2020-02-27	both	15.9	1.38866	0.0631388	0.858325	368.201
Macrocystis--52.0984--72.9767-1-Mar-20	Hüne, M., Friedlander, A. M., Ballesteros, E., Caselle, J. E., & Sala, E. (2021). Assemblage structure and spatial diversity patterns of kelp forest-associated fishes in Southern Patagonia. PloS one, 16(9), e0257662.	M_se_p_71	Macrocystis	pyrifera	-52.0984	-72.9767	Chile	Kawesqar Poca Esperanza_12	se_pacific	2020-03-01	both	4.5	0.946484	0.0228097	0.42394	538.957
Lessonia--21.33834234--70.09394833-NA	Villegas, M. J., Laudien, J., Sielfeld, W., & Arntz, W. E. (2008). Macrocystis integrifolia and Lessonia trabeculata (Laminariales; Phaeophyceae) kelp habitat structures and associated macrobenthic community off northern Chile. Helgoland Marine Research, 62(1), 33-43.	L_se_p_1339	Lessonia	trabeculata	-21.3383	-70.0939	Chile	Iquique Caleta Chipa	se_pacific	NA	invert	2.32	0.7144	0.013367	0.229995	8.33549
Lessonia--52.2719--73.6728-24-Feb-20	Hüne, M., Friedlander, A. M., Ballesteros, E., Caselle, J. E., & Sala, E. (2021). Assemblage structure and spatial diversity patterns of kelp forest-associated fishes in Southern Patagonia. PloS one, 16(9), e0257662.	L_se_p_102	Lessonia		-52.2719	-73.6728	Chile	Kawesqar Isla Bavenstock_5	se_pacific	2020-02-24	both	300.6	2.41839	0.676116	1.3021	277.726
Macrocystis--54.3068--71.7884-7-Mar-20	Hüne, M., Friedlander, A. M., Ballesteros, E., Caselle, J. E., & Sala, E. (2021). Assemblage structure and spatial diversity patterns of kelp forest-associated fishes in Southern Patagonia. PloS one, 16(9), e0257662.	M_se_p_75	Macrocystis	pyrifera	-54.3068	-71.7884	Chile	Kawesqar Isla Duntze_24	se_pacific	2020-03-07	both	0.12	-0.323161	0.00122596	0.334312	34.3492
Macrocystis--51.6371--74.5151-26-Feb-20	Hüne, M., Friedlander, A. M., Ballesteros, E., Caselle, J. E., & Sala, E. (2021). Assemblage structure and spatial diversity patterns of kelp forest-associated fishes in Southern Patagonia. PloS one, 16(9), e0257662.	M_se_p_106	Macrocystis	pyrifera	-51.6371	-74.5151	Chile	Kawesqar Isla Mitchell_9	se_pacific	2020-02-26	both	37.2	1.68642	0.125331	0.293901	50.7901
Macrocystis--54.79604--64.26859-22-Feb-18	Hüne, M., Friedlander, A. M., Ballesteros, E., Caselle, J. E., & Sala, E. (2021). Assemblage structure and spatial diversity patterns of kelp forest-associated fishes in Southern Patagonia. PloS one, 16(9), e0257662.	M_se_p_67	Macrocystis	pyrifera	-54.796	-64.2686	Chile	estados Bahia York_16	se_pacific	2018-02-22	both	0.18	-0.181122	0.00318963	0.636643	84.3447
Macrocystis--55.75012--67.50832-10-Feb-17	Hüne, M., Friedlander, A. M., Ballesteros, E., Caselle, J. E., & Sala, E. (2021). Assemblage structure and spatial diversity patterns of kelp forest-associated fishes in Southern Patagonia. PloS one, 16(9), e0257662.	M_se_p_109	Macrocystis	pyrifera	-55.7501	-67.5083	Chile	horne Isla Wollaston_15	se_pacific	2017-02-10	both	1.26	0.500551	0.0153254	7.94012	80.4574
Macrocystis--55.7586--67.48488-9-Feb-17	Hüne, M., Friedlander, A. M., Ballesteros, E., Caselle, J. E., & Sala, E. (2021). Assemblage structure and spatial diversity patterns of kelp forest-associated fishes in Southern Patagonia. PloS one, 16(9), e0257662.	M_se_p_117	Macrocystis	pyrifera	-55.7586	-67.4849	Chile	horne Isla Wollaston_13	se_pacific	2017-02-09	both	2.16	0.689367	0.0236717	1.79806	385.72
Macrocystis--54.73991--64.51731-20-Feb-18	Hüne, M., Friedlander, A. M., Ballesteros, E., Caselle, J. E., & Sala, E. (2021). Assemblage structure and spatial diversity patterns of kelp forest-associated fishes in Southern Patagonia. PloS one, 16(9), e0257662.	M_se_p_63	Macrocystis	pyrifera	-54.7399	-64.5173	Chile	estados Bahia San Antonio_14	se_pacific	2018-02-20	both	1.32	0.516847	0.0159114	0.226601	23.6301
Macrocystis--55.96066--67.22369-4-Feb-17	Hüne, M., Friedlander, A. M., Ballesteros, E., Caselle, J. E., & Sala, E. (2021). Assemblage structure and spatial diversity patterns of kelp forest-associated fishes in Southern Patagonia. PloS one, 16(9), e0257662.	M_se_p_74	Macrocystis	pyrifera	-55.9607	-67.2237	Chile	horne Isla Hornos_3	se_pacific	2017-02-04	both	0.12	-0.323161	0.00229986	0.0712223	1.78142
Macrocystis--54.78656--64.24171-24-Feb-18	Hüne, M., Friedlander, A. M., Ballesteros, E., Caselle, J. E., & Sala, E. (2021). Assemblage structure and spatial diversity patterns of kelp forest-associated fishes in Southern Patagonia. PloS one, 16(9), e0257662.	M_se_p_68	Macrocystis	pyrifera	-54.7866	-64.2417	Chile	estados Bahia York_18	se_pacific	2018-02-24	both	0.36	0.0616947	0.005579	0.295563	21.2151
Lessonia--55.7586--67.48488-9-Feb-17	Hüne, M., Friedlander, A. M., Ballesteros, E., Caselle, J. E., & Sala, E. (2021). Assemblage structure and spatial diversity patterns of kelp forest-associated fishes in Southern Patagonia. PloS one, 16(9), e0257662.	L_se_p_120	Lessonia		-55.7586	-67.4849	Chile	horne Isla Wollaston_13	se_pacific	2017-02-09	both	2.16	0.689367	0.0236717	1.79806	385.72
Macrocystis--55.52999--67.60627-11-Feb-17	Hüne, M., Friedlander, A. M., Ballesteros, E., Caselle, J. E., & Sala, E. (2021). Assemblage structure and spatial diversity patterns of kelp forest-associated fishes in Southern Patagonia. PloS one, 16(9), e0257662.	M_se_p_107	Macrocystis	pyrifera	-55.53	-67.6063	Chile	horne Isla Grevy_18	se_pacific	2017-02-11	both	10.5	1.2433	0.0847546	1.70427	40.4225
Ecklonia-32.9435-129.593-15/04/1989	Dotsu et al.	E_nw_p_27	Ecklonia	radicosa	32.9435	129.593	Japan	gasaki - Matsushima	nw_pacific	1989-04-15	invert	173.76	2.22638	0.691226	8.50999	851.115
Laminaria-43.166109--70.592358-14_8_2015	KEEN	L_nw_a_192	Laminaria		43.1661	-70.5924	United States of America	Nubble Lighthouse_1	nw_atlantic	14_8_2015	both	35.65	1.67151	0.0182347	3.89614	1065.05
Laminaria-44.03962--68.88798-9_8_2016	KEEN	L_nw_a_160	Laminaria		44.0396	-68.888	United States of America	Hurricane Island_1	nw_atlantic	9_8_2016	both	0.93	0.394168	0.000962842	1.04887	276.683
Laminaria-44.03962--68.88798-3_8_2017	KEEN	L_nw_a_164	Laminaria		44.0396	-68.888	United States of America	Hurricane Island_4	nw_atlantic	3_8_2017	both	0.93	0.394168	0.000962842	2.81087	741.965
Laminaria-44.03962--68.88798-20_7_2017	KEEN	L_nw_a_159	Laminaria		44.0396	-68.888	United States of America	Hurricane Island_1	nw_atlantic	20_7_2017	both	0.93	0.394168	0.000962842	5.98708	1446.48
Laminaria-44.03962--68.88798-20_8_2016	KEEN	L_nw_a_163	Laminaria		44.0396	-68.888	United States of America	Hurricane Island_4	nw_atlantic	20_8_2016	both	7.44	1.12262	0.00515235	0.381507	88.829
Laminaria-42.53283--70.78202-10_7_2014	KEEN	L_nw_a_143	Laminaria		42.5328	-70.782	United States of America	Baker South_	nw_atlantic	10_7_2014	both	17.37	1.41964	0.161643	3.06096	524.876
Laminaria-42.53283--70.78202-9_7_2015	KEEN	L_nw_a_148	Laminaria		42.5328	-70.782	United States of America	Baker South_2	nw_atlantic	9_7_2015	both	17.37	1.41964	0.161643	1.55849	410.332
Laminaria-42.53804--70.78646-1_8_2018	KEEN	L_nw_a_142	Laminaria		42.538	-70.7865	United States of America	Baker North_4	nw_atlantic	1_8_2018	both	17.346	1.41915	0.127024	2.56287	608.351
Laminaria-42.53804--70.78646-4_8_2016	KEEN	L_nw_a_141	Laminaria		42.538	-70.7865	United States of America	Baker North_4	nw_atlantic	4_8_2016	both	8.496	1.16911	0.0714242	2.20157	619.203
Laminaria-42.53283--70.78202-9_7_2018	KEEN	L_nw_a_149	Laminaria		42.5328	-70.782	United States of America	Baker South_3	nw_atlantic	9_7_2018	both	17.346	1.41915	0.127024	2.47943	331.668
Laminaria-42.32692--70.89121-25_8_2016	KEEN	L_nw_a_167	Laminaria		42.3269	-70.8912	United States of America	Little Brewster_1	nw_atlantic	25_8_2016	both	14.868	1.36515	0.112172	1.25603	293.004
Laminaria-44.36795--68.07792-14_8_2017	KEEN	L_nw_a_211	Laminaria		44.368	-68.0779	United States of America	Schoodic_2	nw_atlantic	14_8_2017	both	12.744	1.31115	0.0990567	12.5807	541.093
Laminaria-42.99083996--70.61835992-30_8_2018	KEEN	L_nw_a_198	Laminaria		42.9908	-70.6184	United States of America	NW Appledore_Larus Ledge	nw_atlantic	30_8_2018	both	33.984	1.65475	0.218514	5.35431	1593.91
Laminaria-42.99109--70.61833-21_7_2014	KEEN	L_nw_a_201	Laminaria		42.9911	-70.6183	United States of America	NW Appledore_Magic 8 Ball	nw_atlantic	21_7_2014	both	30.444	1.61621	0.199961	12.5668	823.679
Laminaria-42.53804--70.78646-11_7_2018	KEEN	L_nw_a_139	Laminaria		42.538	-70.7865	United States of America	Baker North_3	nw_atlantic	11_7_2018	both	6.372	1.06833	0.0566327	2.52212	727.851
Laminaria-42.41629--70.90759-21_7_2017	KEEN	L_nw_a_179	Laminaria		42.4163	-70.9076	United States of America	hant_Pumphouse Beach 3	nw_atlantic	21_7_2017	both	33.63	1.65108	0.216676	1.57794	474.045
Laminaria-42.9931--70.61526-15_8_2017	KEEN	L_nw_a_204	Laminaria		42.9931	-70.6153	United States of America	NW Appledore_North Head	nw_atlantic	15_8_2017	both	18.408	1.43997	0.133261	3.13494	1039.4
Laminaria-42.53804--70.78646-20_7_2017	KEEN	L_nw_a_138	Laminaria		42.538	-70.7865	United States of America	Baker North_2	nw_atlantic	20_7_2017	both	45.666	1.75825	0.277321	2.89117	807.62
Laminaria-42.99071096--70.61073097-15_8_2017	KEEN	L_nw_a_191	Laminaria		42.9907	-70.6107	United States of America	NE Appledore_Norwegian Cove	nw_atlantic	15_8_2017	both	10.62	1.24728	0.0855096	2.4049	808.673
Laminaria-42.53804--70.78646-10_7_2015	KEEN	L_nw_a_140	Laminaria		42.538	-70.7865	United States of America	Baker North_4	nw_atlantic	10_7_2015	both	2.124	0.683479	0.0233459	1.64142	465.425
Laminaria-42.99083996--70.61835992-11_8_2016	KEEN	L_nw_a_195	Laminaria		42.9908	-70.6184	United States of America	NW Appledore_Larus Ledge	nw_atlantic	11_8_2016	both	48.144	1.77676	0.289397	30.7522	1654.31
Laminaria-42.99276201--70.61166597-9_8_2016	KEEN	L_nw_a_184	Laminaria		42.9928	-70.6117	United States of America	NE Appledore_Broadway and 42nd	nw_atlantic	9_8_2016	both	105.492	2.05156	0.544868	2.94892	821.938
Laminaria-42.99276201--70.61166597-18_7_2014	KEEN	L_nw_a_180	Laminaria		42.9928	-70.6117	United States of America	NE Appledore_Broad Cove	nw_atlantic	18_7_2014	both	10.62	1.24728	0.0855096	8.65067	1025.82
Laminaria-42.98505804--70.61882713-30_8_2018	KEEN	L_nw_a_213	Laminaria		42.9851	-70.6188	United States of America	SW Appledore_North Pepperrell	nw_atlantic	30_8_2018	both	66.552	1.89019	0.375768	3.22461	936.758
Laminaria-42.53804--70.78646-8_7_2014	KEEN	L_nw_a_133	Laminaria		42.538	-70.7865	United States of America	Baker North_	nw_atlantic	8_7_2014	both	38.232	1.69601	0.240292	4.99504	1530.9
Laminaria-42.53804--70.78646-9_7_2014	KEEN	L_nw_a_132	Laminaria		42.538	-70.7865	United States of America	Baker North_	nw_atlantic	9_7_2014	both	29.736	1.60797	0.196201	3.5134	1002.96
Laminaria-42.32692--70.89121-17_7_2015	KEEN	L_nw_a_168	Laminaria		42.3269	-70.8912	United States of America	Little Brewster_3	nw_atlantic	17_7_2015	both	46.728	1.7663	0.282512	1.68953	444.759
Laminaria-42.53283--70.78202-5_7_2018	KEEN	L_nw_a_147	Laminaria		42.5328	-70.782	United States of America	Baker South_2	nw_atlantic	5_7_2018	both	4.248	0.926296	0.0408346	2.86457	442.606
Laminaria-42.98505804--70.61882713-17_7_2014	KEEN	L_nw_a_214	Laminaria		42.9851	-70.6188	United States of America	SW Appledore_North Smith's Cove	nw_atlantic	17_7_2014	both	14.868	1.36515	0.112172	7.42149	1059.64
Laminaria-42.53804--70.78646-19_7_2017	KEEN	L_nw_a_135	Laminaria		42.538	-70.7865	United States of America	Baker North_1	nw_atlantic	19_7_2017	both	6.372	1.06833	0.0566327	2.16128	418.766
Laminaria-42.99071096--70.61073097-13_8_2015	KEEN	L_nw_a_190	Laminaria		42.9907	-70.6107	United States of America	NE Appledore_Norwegian Cove	nw_atlantic	13_8_2015	both	84.96	1.97573	0.457578	0.457578	94.5656
Laminaria-42.34634--70.8925-14_7_2015	KEEN	L_nw_a_152	Laminaria		42.3463	-70.8925	United States of America	Calf Island_4	nw_atlantic	14_7_2015	both	16.992	1.41193	0.124929	1.18746	330.602
Laminaria-42.99276201--70.61166597-28_8_2018	KEEN	L_nw_a_183	Laminaria		42.9928	-70.6117	United States of America	NE Appledore_Broadway and 42nd	nw_atlantic	28_8_2018	both	15.222	1.3734	0.114321	11.1357	1234.15
Laminaria-42.53804--70.78646-2_8_2016	KEEN	L_nw_a_136	Laminaria		42.538	-70.7865	United States of America	Baker North_2	nw_atlantic	2_8_2016	both	6.372	1.06833	0.0566327	1.45049	432.037
Laminaria-42.32692--70.89121-8_8_2014	KEEN	L_nw_a_165	Laminaria		42.3269	-70.8912	United States of America	Little Brewster_	nw_atlantic	8_8_2014	both	48.852	1.78188	0.292825	6.31003	1676.67
Laminaria-42.32692--70.89121-15_7_2015	KEEN	L_nw_a_166	Laminaria		42.3269	-70.8912	United States of America	Little Brewster_1	nw_atlantic	15_7_2015	both	70.092	1.90834	0.39181	2.88732	817.887
Laminaria-42.42101--70.90135-21_6_2018	KEEN	L_nw_a_176	Laminaria		42.421	-70.9013	United States of America	hant_Canoe Beach 4	nw_atlantic	21_6_2018	both	58.764	1.84659	0.339878	1.14957	262.067
Laminaria-44.03962--68.88798-27_7_2017	KEEN	L_nw_a_162	Laminaria		44.0396	-68.888	United States of America	Hurricane Island_3	nw_atlantic	27_7_2017	both	2.124	0.683479	0.0233459	1.0472	870.685
Laminaria-43.83558--69.50793-11_8_2017	KEEN	L_nw_a_208	Laminaria		43.8356	-69.5079	United States of America	Pemaquid_4	nw_atlantic	11_8_2017	both	4.248	0.926296	0.0408346	0.52165	238.76
Laminaria-42.99021--70.61878-16_8_2017	KEEN	L_nw_a_207	Laminaria		42.9902	-70.6188	United States of America	NW Appledore_Sandpiper Beach	nw_atlantic	16_8_2017	both	133.812	2.13486	0.660079	4.20821	990.332
Laminaria-42.42101--70.90135-21_7_2017	KEEN	L_nw_a_175	Laminaria		42.421	-70.9013	United States of America	hant_Canoe Beach 1	nw_atlantic	21_7_2017	both	165.318	2.20893	0.782823	2.32584	1345.64
Laminaria-42.99109--70.61833-10_8_2015	KEEN	L_nw_a_200	Laminaria		42.9911	-70.6183	United States of America	NW Appledore_Magic 8 Ball	nw_atlantic	10_8_2015	both	4.248	0.926296	0.0408346	1.62484	571.437
Laminaria-42.98524--70.61962-12_8_2015	KEEN	L_nw_a_216	Laminaria		42.9852	-70.6196	United States of America	SW Appledore_South Pepperrell	nw_atlantic	12_8_2015	both	33.63	1.65108	0.216676	19.2948	1306.71
Laminaria-43.83558--69.50793-13_7_2016	KEEN	L_nw_a_209	Laminaria		43.8356	-69.5079	United States of America	Pemaquid_1	nw_atlantic	13_7_2016	both	16.284	1.39702	0.120713	3.16021	2083.08
Laminaria-42.53804--70.78646-7_7_2015	KEEN	L_nw_a_137	Laminaria		42.538	-70.7865	United States of America	Baker North_1	nw_atlantic	7_7_2015	both	16.992	1.41193	0.124929	1.94034	557.64
Laminaria-42.98505804--70.61882713-17_8_2017	KEEN	L_nw_a_215	Laminaria		42.9851	-70.6188	United States of America	SW Appledore_North Smith's Cove	nw_atlantic	17_8_2017	both	50.622	1.79434	0.301354	3.65486	803.997
Laminaria-43.83558--69.50793-8_8_2016	KEEN	L_nw_a_210	Laminaria		43.8356	-69.5079	United States of America	Pemaquid_4	nw_atlantic	8_8_2016	both	10.62	1.24728	0.0855096	0.550102	31.4494
Laminaria-42.53804--70.78646-10_7_2018	KEEN	L_nw_a_134	Laminaria		42.538	-70.7865	United States of America	Baker North_2	nw_atlantic	10_7_2018	both	19.116	1.45319	0.13738	2.61206	699.536
Laminaria-42.99071096--70.61073097-28_8_2018	KEEN	L_nw_a_189	Laminaria		42.9907	-70.6107	United States of America	NE Appledore_Norwegian Cove	nw_atlantic	28_8_2018	both	2.124	0.683479	0.0233459	1.92254	478.719
Laminaria-42.32692--70.89121-29_8_2016	KEEN	L_nw_a_169	Laminaria		42.3269	-70.8912	United States of America	Little Brewster_2	nw_atlantic	29_8_2016	both	2.124	0.683479	0.0233459	0.698518	181.083
Laminaria-42.99306904--70.61388399-13_8_2015	KEEN	L_nw_a_188	Laminaria		42.9931	-70.6139	United States of America	NE Appledore_Devil's Dance Floor	nw_atlantic	13_8_2015	both	37.878	1.69275	0.238496	1.68986	471.327
Laminaria-42.991409--70.61774603-15_8_2017	KEEN	L_nw_a_194	Laminaria		42.9914	-70.6177	United States of America	NW Appledore_8 Ball	nw_atlantic	15_8_2017	both	17.346	1.41915	0.127024	2.98063	871.151
Laminaria-42.9931--70.61526-10_8_2015	KEEN	L_nw_a_203	Laminaria		42.9931	-70.6153	United States of America	NW Appledore_North Head	nw_atlantic	10_8_2015	both	19.116	1.45319	0.13738	1.95206	527.795
Laminaria-42.32692--70.89121-4_8_2017	KEEN	L_nw_a_170	Laminaria		42.3269	-70.8912	United States of America	Little Brewster_2	nw_atlantic	4_8_2017	both	42.48	1.73292	0.261606	1.49718	287.748
Laminaria-42.991409--70.61774603-29_8_2018	KEEN	L_nw_a_193	Laminaria		42.9914	-70.6177	United States of America	NW Appledore_8 Ball	nw_atlantic	29_8_2018	both	29.028	1.59953	0.192424	4.32891	1287.17
Laminaria-42.53283--70.78202-3_7_2018	KEEN	L_nw_a_145	Laminaria		42.5328	-70.782	United States of America	Baker South_1	nw_atlantic	3_7_2018	both	25.488	1.55397	0.173261	2.49284	335.091
Laminaria-42.34634--70.8925-29_8_2016	KEEN	L_nw_a_155	Laminaria		42.3463	-70.8925	United States of America	Calf Island_2	nw_atlantic	29_8_2016	both	6.372	1.06833	0.0566327	0.293502	83.1343
Laminaria-42.99021--70.61878-12_8_2015	KEEN	L_nw_a_206	Laminaria		42.9902	-70.6188	United States of America	NW Appledore_Sandpiper Beach	nw_atlantic	12_8_2015	both	21.24	1.4901	0.149566	2.301	604.575
Laminaria-42.98434--70.61806-13_8_2015	KEEN	L_nw_a_217	Laminaria		42.9843	-70.6181	United States of America	SW Appledore_South Smith's Cove	nw_atlantic	13_8_2015	both	72.57	1.92051	0.402945	2.53767	705.228
Laminaria-42.9931--70.61526-21_7_2014	KEEN	L_nw_a_202	Laminaria		42.9931	-70.6153	United States of America	NW Appledore_North Head	nw_atlantic	21_7_2014	both	4.248	0.926296	0.0408346	2.06838	341.126
Laminaria-42.99276201--70.61166597-15_8_2017	KEEN	L_nw_a_182	Laminaria		42.9928	-70.6117	United States of America	NE Appledore_Broad Cove	nw_atlantic	15_8_2017	both	2.124	0.683479	0.0233459	1.29088	387.062
Laminaria-42.99306904--70.61388399-9_8_2016	KEEN	L_nw_a_187	Laminaria		42.9931	-70.6139	United States of America	NE Appledore_Devil's Dance Floor	nw_atlantic	9_8_2016	both	6.372	1.06833	0.0566327	2.44323	853.712
Laminaria-42.53283--70.78202-11_7_2014	KEEN	L_nw_a_144	Laminaria		42.5328	-70.782	United States of America	Baker South_	nw_atlantic	11_7_2014	both	29.736	1.60797	0.196201	6.77666	1433.52
Laminaria-42.98505804--70.61882713-11_8_2015	KEEN	L_nw_a_212	Laminaria		42.9851	-70.6188	United States of America	SW Appledore_North Pepperrell	nw_atlantic	11_8_2015	both	8.496	1.16911	0.0714242	2.34597	685.04
Laminaria-42.99083996--70.61835992-10_8_2015	KEEN	L_nw_a_196	Laminaria		42.9908	-70.6184	United States of America	NW Appledore_Larus Ledge	nw_atlantic	10_8_2015	both	63.012	1.87104	0.359561	2.986	844.655
Laminaria-42.42101--70.90135-16_8_2016	KEEN	L_nw_a_174	Laminaria		42.421	-70.9013	United States of America	hant_Canoe Beach 1	nw_atlantic	16_8_2016	both	67.968	1.89756	0.382204	4.29708	4506.35
Laminaria-42.34634--70.8925-1_9_2016	KEEN	L_nw_a_158	Laminaria		42.3463	-70.8925	United States of America	Calf Island_4	nw_atlantic	1_9_2016	both	16.992	1.41193	0.124929	2.48146	698.529
Laminaria-42.32692--70.89121-1_9_2016	KEEN	L_nw_a_173	Laminaria		42.3269	-70.8912	United States of America	Little Brewster_4	nw_atlantic	1_9_2016	both	23.364	1.52349	0.161518	0.943691	253.618
Laminaria-42.99083996--70.61835992-17_8_2017	KEEN	L_nw_a_197	Laminaria		42.9908	-70.6184	United States of America	NW Appledore_Larus Ledge	nw_atlantic	17_8_2017	both	63.72	1.87495	0.362817	5.83114	1724.01
Laminaria-42.99109--70.61833-9_8_2016	KEEN	L_nw_a_199	Laminaria		42.9911	-70.6183	United States of America	NW Appledore_Magic 8 Ball	nw_atlantic	9_8_2016	both	33.984	1.65475	0.218514	5.47986	1316.26
Laminaria-42.41629--70.90759-7_8_2015	KEEN	L_nw_a_177	Laminaria		42.4163	-70.9076	United States of America	hant_Pumphouse Beach 1	nw_atlantic	7_8_2015	both	90.27	1.99697	0.48051	2.59272	1364.51
Laminaria-42.41629--70.90759-8_6_2018	KEEN	L_nw_a_178	Laminaria		42.4163	-70.9076	United States of America	hant_Pumphouse Beach 1	nw_atlantic	8_6_2018	both	6.372	1.06833	0.0566327	1.52663	1366.11
Laminaria-42.34634--70.8925-2_8_2017	KEEN	L_nw_a_153	Laminaria		42.3463	-70.8925	United States of America	Calf Island_1	nw_atlantic	2_8_2017	both	17.346	1.41915	0.127024	1.53659	435.687
Laminaria-42.34634--70.8925-25_8_2016	KEEN	L_nw_a_156	Laminaria		42.3463	-70.8925	United States of America	Calf Island_3	nw_atlantic	25_8_2016	both	19.116	1.45319	0.13738	1.58874	450.43
Laminaria-42.53283--70.78202-3_8_2016	KEEN	L_nw_a_146	Laminaria		42.5328	-70.782	United States of America	Baker South_1	nw_atlantic	3_8_2016	both	4.248	0.926296	0.0408346	1.4922	430.477
Laminaria-42.99306904--70.61388399-16_8_2017	KEEN	L_nw_a_185	Laminaria		42.9931	-70.6139	United States of America	NE Appledore_Devil's Dance Floor	nw_atlantic	16_8_2017	both	16.284	1.39702	0.120713	2.70687	789.195
Laminaria-42.99306904--70.61388399-28_8_2018	KEEN	L_nw_a_186	Laminaria		42.9931	-70.6139	United States of America	NE Appledore_Devil's Dance Floor	nw_atlantic	28_8_2018	both	6.372	1.06833	0.0566327	7.11135	748.47
Laminaria-42.34634--70.8925-3_8_2017	KEEN	L_nw_a_157	Laminaria		42.3463	-70.8925	United States of America	Calf Island_4	nw_atlantic	3_8_2017	both	10.62	1.24728	0.0855096	1.74527	434.527
Laminaria-42.53283--70.78202-13_7_2015	KEEN	L_nw_a_150	Laminaria		42.5328	-70.782	United States of America	Baker South_3	nw_atlantic	13_7_2015	both	27.612	1.58201	0.184816	2.24199	743.882
Laminaria-42.9931--70.61526-29_8_2018	KEEN	L_nw_a_205	Laminaria		42.9931	-70.6153	United States of America	NW Appledore_North Head	nw_atlantic	29_8_2018	both	16.992	1.41193	0.124929	10.2454	1021.49
Laminaria-42.53283--70.78202-31_7_2017	KEEN	L_nw_a_151	Laminaria		42.5328	-70.782	United States of America	Baker South_4	nw_atlantic	31_7_2017	both	6.372	1.06833	0.0566327	3.10177	643.28
Laminaria-42.34634--70.8925-30_8_2016	KEEN	L_nw_a_154	Laminaria		42.3463	-70.8925	United States of America	Calf Island_1	nw_atlantic	30_8_2016	both	10.62	1.24728	0.0855096	1.57994	440.987
Laminaria-44.03962--68.88798-15_8_2016	KEEN	L_nw_a_161	Laminaria		44.0396	-68.888	United States of America	Hurricane Island_2	nw_atlantic	15_8_2016	both	4.248	0.926296	0.0408346	1.37823	1131.43
Laminaria-42.99276201--70.61166597-13_8_2015	KEEN	L_nw_a_181	Laminaria		42.9928	-70.6117	United States of America	NE Appledore_Broad Cove	nw_atlantic	13_8_2015	both	6.372	1.06833	0.0566327	4.38739	610.858
Laminaria-42.32692--70.89121-7_8_2017	KEEN	L_nw_a_171	Laminaria		42.3269	-70.8912	United States of America	Little Brewster_3	nw_atlantic	7_8_2017	both	21.594	1.49589	0.151573	1.56114	440.76
Laminaria-42.32692--70.89121-30_8_2016	KEEN	L_nw_a_172	Laminaria		42.3269	-70.8912	United States of America	Little Brewster_3	nw_atlantic	30_8_2016	both	0.585	0.231773	0.0575008	0.632098	174.981
Ecklonia--34.00391-151.247024-1/05/1988	ANDREW, N. L. (1993). SPATIAL HETEROGENEITY, SEA-URCHIN GRAZING, AND HABITAT STRUCTURE ON REEFS IN TEMPERATE AUSTRALIA. ECOLOGY, 74(2), 292–302. https://doi.org/10.2307/1939293	E_sw_p_13	Ecklonia	radiata	-34.0039	151.247	Australia	New South Wales	sw_pacific	1988-05-01	invert	69.9813	1.90779	0.279098	10.2941	587.177
Ecklonia--35.78-150.23-20/02/2008	Reef Life Survey, Australia, 2020	E_sw_p_1197	Ecklonia	radiata	-35.78	150.23	Australia	BMP18	sw_pacific	2008-02-20	both	33.84	1.65326	0.15532	6.72165	232.35
Ecklonia--35.07-150.77-31/03/2016	Reef Life Survey, Australia, 2020	E_sw_p_1214	Ecklonia	radiata	-35.07	150.77	Australia	JBMP S5	sw_pacific	2016-03-31	both	11.304	1.26915	0.0641381	1.07428	128.107
Ecklonia--43.1-147.72-15/12/2008	Reef Life Survey, Australia, 2020	E_sw_p_1215	Ecklonia	radiata	-43.1	147.72	Australia	TAS38	sw_pacific	2008-12-15	both	0.288	-0.0164748	0.00332272	0.0188044	1.01126
Ecklonia--36.01-150.17-21/10/2011	Reef Life Survey, Australia, 2020	E_sw_p_1160	Ecklonia	radiata	-36.01	150.17	Australia	BMP S25	sw_pacific	2011-10-21	both	19.728	1.46423	0.100507	8.66998	383.577
Ecklonia--35.83-150.22-17/07/2011	Reef Life Survey, Australia, 2020	E_sw_p_1199	Ecklonia	radiata	-35.83	150.22	Australia	BMP32	sw_pacific	2011-07-17	both	72.3456	1.91943	0.28668	3.90554	209.385
Ecklonia--36.27-150.15-12/12/2010	Reef Life Survey, Australia, 2020	E_sw_p_1235	Ecklonia	radiata	-36.27	150.15	Australia	BMP S32	sw_pacific	2010-12-12	both	16.704	1.40594	0.0878839	1.99859	112.296
Ecklonia--35.12-150.75-26/03/2010	Reef Life Survey, Australia, 2020	E_sw_p_1212	Ecklonia	radiata	-35.12	150.75	Australia	JBMP S17	sw_pacific	2010-03-26	both	150.144	2.1752	0.516622	3.00814	503.78
Ecklonia--35.75-150.26-6/04/2008	Reef Life Survey, Australia, 2020	E_sw_p_1239	Ecklonia	radiata	-35.75	150.26	Australia	BMP19	sw_pacific	2008-04-06	both	37.728	1.69136	0.169561	1.63341	82.171
Ecklonia--32.79-152.11-25/07/2009	Reef Life Survey, Australia, 2020	E_sw_p_1177	Ecklonia	radiata	-32.79	152.11	Australia	PS23	sw_pacific	2009-07-25	both	1.728	0.611198	0.0140983	1.9944	194.912
Ecklonia--35.11-150.77-19/10/2008	Reef Life Survey, Australia, 2020	E_sw_p_1237	Ecklonia	radiata	-35.11	150.77	Australia	JBMP45	sw_pacific	2008-10-19	both	11.232	1.26691	0.0638084	0.55768	68.9669
Ecklonia--36.09-150.15-30/03/2015	Reef Life Survey, Australia, 2020	E_sw_p_1175	Ecklonia	radiata	-36.09	150.15	Australia	BMP7	sw_pacific	2015-03-30	both	0.864	0.368381	0.00806025	1.92689	257.692
Ecklonia--35.02-150.76-28/03/2010	Reef Life Survey, Australia, 2020	E_sw_p_1262	Ecklonia	radiata	-35.02	150.76	Australia	JBMP S14	sw_pacific	2010-03-28	both	111.168	2.06992	0.405402	4.17551	385.658
Ecklonia--35.12-150.71-26/03/2010	Reef Life Survey, Australia, 2020	E_sw_p_1247	Ecklonia	radiata	-35.12	150.71	Australia	JBMP S1	sw_pacific	2010-03-26	both	105.638	2.05205	0.389057	3.23383	315.959
Ecklonia--35.09-150.8-15/03/2009	Reef Life Survey, Australia, 2020	E_sw_p_1169	Ecklonia	radiata	-35.09	150.8	Australia	JBMP S26	sw_pacific	2009-03-15	both	218.112	2.30602	0.698206	19.5351	835.123
Ecklonia--35.83-150.22-17/02/2008	Reef Life Survey, Australia, 2020	E_sw_p_1196	Ecklonia	radiata	-35.83	150.22	Australia	BMP14	sw_pacific	2008-02-17	both	41.76	1.72693	0.184033	5.69163	237.193
Ecklonia--35.75-150.26-25/03/2008	Reef Life Survey, Australia, 2020	E_sw_p_1201	Ecklonia	radiata	-35.75	150.26	Australia	BMP S11	sw_pacific	2008-03-25	both	138.528	2.147	0.484133	4.48602	214.84
Ecklonia--36.25-150.22-12/03/2008	Reef Life Survey, Australia, 2020	E_sw_p_1133	Ecklonia	radiata	-36.25	150.22	Australia	BMP21	sw_pacific	2008-03-12	both	11.232	1.26691	0.0638084	2.16425	48.2211
Ecklonia--32.6-152.32-11/04/2013	Reef Life Survey, Australia, 2020	E_sw_p_1172	Ecklonia	radiata	-32.6	152.32	Australia	PS1	sw_pacific	2013-04-11	both	147.264	2.16842	0.508614	7.48533	408.748
Ecklonia--35.11-150.77-3/02/2008	Reef Life Survey, Australia, 2020	E_sw_p_1165	Ecklonia	radiata	-35.11	150.77	Australia	JBMP43	sw_pacific	2008-02-03	both	86.004	1.98001	0.329594	4.07153	380.212
Ecklonia--35.08-150.79-13/03/2009	Reef Life Survey, Australia, 2020	E_sw_p_1171	Ecklonia	radiata	-35.08	150.79	Australia	JBMP S3	sw_pacific	2009-03-13	both	315.813	2.43568	0.941126	14.2477	492.488
Ecklonia--35.98-150.16-1/09/2008	Reef Life Survey, Australia, 2020	E_sw_p_1195	Ecklonia	radiata	-35.98	150.16	Australia	BMP11	sw_pacific	2008-09-01	both	5.76	1.03296	0.0372332	3.65112	175.286
Ecklonia--36.26-150.15-12/12/2010	Reef Life Survey, Australia, 2020	E_sw_p_1161	Ecklonia	radiata	-36.26	150.15	Australia	BMP S33	sw_pacific	2010-12-12	both	79.2	1.95114	0.308395	3.74746	133.952
Ecklonia--35.12-150.77-8/08/2008	Reef Life Survey, Australia, 2020	E_sw_p_1260	Ecklonia	radiata	-35.12	150.77	Australia	JBMP41	sw_pacific	2008-08-08	both	40.32	1.71463	0.178897	1.32373	70.3731
Ecklonia--35.72-150.25-20/12/2009	Reef Life Survey, Australia, 2020	E_sw_p_1253	Ecklonia	radiata	-35.72	150.25	Australia	BMP S20	sw_pacific	2009-12-20	both	13.536	1.33227	0.0741721	6.01893	224.931
Ecklonia--35.93-150.17-15/09/2008	Reef Life Survey, Australia, 2020	E_sw_p_1173	Ecklonia	radiata	-35.93	150.17	Australia	BMP12	sw_pacific	2008-09-15	both	68.256	1.89904	0.273535	2.584	124.936
Ecklonia--35.86-150.19-25/06/2011	Reef Life Survey, Australia, 2020	E_sw_p_1198	Ecklonia	radiata	-35.86	150.19	Australia	BMP29	sw_pacific	2011-06-25	both	62.136	1.86614	0.253574	2.37705	409.114
Ecklonia--35.14-150.76-14/03/2009	Reef Life Survey, Australia, 2020	E_sw_p_1167	Ecklonia	radiata	-35.14	150.76	Australia	JBMP6	sw_pacific	2009-03-14	both	217.728	2.3054	0.697215	10.6943	412.872
Ecklonia--35.08-150.77-3/08/2008	Reef Life Survey, Australia, 2020	E_sw_p_1249	Ecklonia	radiata	-35.08	150.77	Australia	JBMP11	sw_pacific	2008-08-03	both	38.592	1.69929	0.172687	0.609288	58.6256
Ecklonia--35.08-150.78-12/09/2009	Reef Life Survey, Australia, 2020	E_sw_p_1256	Ecklonia	radiata	-35.08	150.78	Australia	JBMP15	sw_pacific	2009-09-12	both	97.92	2.02547	0.365961	1.4599	120.131
Ecklonia--36.16-150.13-25/12/2008	Reef Life Survey, Australia, 2020	E_sw_p_1200	Ecklonia	radiata	-36.16	150.13	Australia	BMP4	sw_pacific	2008-12-25	both	72.864	1.92193	0.288336	0.959028	114.977
Ecklonia--35.09-150.69-25/06/2010	Reef Life Survey, Australia, 2020	E_sw_p_1228	Ecklonia	radiata	-35.09	150.69	Australia	JBMP10	sw_pacific	2010-06-25	both	14.328	1.35219	0.0776534	6.25505	238.12
Ecklonia--35.13-150.75-29/10/2009	Reef Life Survey, Australia, 2020	E_sw_p_1164	Ecklonia	radiata	-35.13	150.75	Australia	JBMP37	sw_pacific	2009-10-29	both	62.9612	1.87076	0.256287	2.11743	368.97
Ecklonia--35.07-150.77-27/03/2010	Reef Life Survey, Australia, 2020	E_sw_p_1238	Ecklonia	radiata	-35.07	150.77	Australia	JBMP S12	sw_pacific	2010-03-27	both	32.976	1.6442	0.152113	4.95519	294.88
Ecklonia--35.13-150.77-20/02/2008	Reef Life Survey, Australia, 2020	E_sw_p_1259	Ecklonia	radiata	-35.13	150.77	Australia	JBMP35	sw_pacific	2008-02-20	both	42.048	1.72934	0.185056	2.47679	104.991
Ecklonia--35.08-150.78-18/02/2008	Reef Life Survey, Australia, 2020	E_sw_p_1236	Ecklonia	radiata	-35.08	150.78	Australia	JBMP14	sw_pacific	2008-02-18	both	91.872	2.00313	0.347617	7.53287	218.496
Ecklonia--36.01-150.17-27/01/2010	Reef Life Survey, Australia, 2020	E_sw_p_1159	Ecklonia	radiata	-36.01	150.17	Australia	BMP S24	sw_pacific	2010-01-27	both	2.736	0.772177	0.0204242	3.4739	210.471
Ecklonia--36.1-150.15-10/04/2008	Reef Life Survey, Australia, 2020	E_sw_p_1174	Ecklonia	radiata	-36.1	150.15	Australia	BMP6	sw_pacific	2008-04-10	both	57.888	1.84133	0.239495	1.90622	214.908
Ecklonia--35.07-150.77-16/04/2011	Reef Life Survey, Australia, 2020	E_sw_p_1163	Ecklonia	radiata	-35.07	150.77	Australia	JBMP21	sw_pacific	2011-04-16	both	131.904	2.12983	0.465372	2.24984	355.716
Ecklonia--35.09-150.69-15/04/2018	Reef Life Survey, Australia, 2020	E_sw_p_1168	Ecklonia	radiata	-35.09	150.69	Australia	JBMP S11	sw_pacific	2018-04-15	both	53.4528	1.81341	0.224581	3.34224	184.804
Ecklonia--35.13-150.73-30/03/2019	Reef Life Survey, Australia, 2020	E_sw_p_1213	Ecklonia	radiata	-35.13	150.73	Australia	JBMP S18	sw_pacific	2019-03-30	both	126.144	2.11419	0.44891	5.45167	704.759
Ecklonia--35.13-150.77-14/03/2009	Reef Life Survey, Australia, 2020	E_sw_p_1246	Ecklonia	radiata	-35.13	150.77	Australia	JBMP36	sw_pacific	2009-03-14	both	156.528	2.18979	0.534269	2.65342	240.31
Ecklonia--35.08-150.79-19/02/2008	Reef Life Survey, Australia, 2020	E_sw_p_1227	Ecklonia	radiata	-35.08	150.79	Australia	JBMP S4	sw_pacific	2008-02-19	both	243.607	2.34474	0.763325	13.8348	634.314
Ecklonia--35.03-150.78-28/03/2010	Reef Life Survey, Australia, 2020	E_sw_p_1261	Ecklonia	radiata	-35.03	150.78	Australia	JBMP S13	sw_pacific	2010-03-28	both	162.144	2.20214	0.549678	2.78283	262.837
Ecklonia--35.8-150.23-17/12/2011	Reef Life Survey, Australia, 2020	E_sw_p_1234	Ecklonia	radiata	-35.8	150.23	Australia	BMP S17	sw_pacific	2011-12-17	both	147.384	2.16871	0.508948	9.53017	247.811
Ecklonia--37.52-149.96-4/02/2011	Reef Life Survey, Australia, 2020	E_sw_p_1209	Ecklonia	radiata	-37.52	149.96	Australia	CHMP S8	sw_pacific	2011-02-04	both	4.032	0.908015	0.0279243	8.11879	282.841
Ecklonia--36.24-150.22-12/03/2008	Reef Life Survey, Australia, 2020	E_sw_p_1155	Ecklonia	radiata	-36.24	150.22	Australia	BMP22	sw_pacific	2008-03-12	both	199.066	2.27401	0.648596	3.31664	448.465
Ecklonia--35.1-150.7-14/04/2018	Reef Life Survey, Australia, 2020	E_sw_p_1166	Ecklonia	radiata	-35.1	150.7	Australia	JBMP46	sw_pacific	2018-04-14	both	55.728	1.82801	0.232261	2.37239	183.296
Ecklonia--31.57-159.07-3/02/2009	Reef Life Survey, Australia, 2020	E_sw_p_1216	Ecklonia	radiata	-31.57	159.07	Australia	LHI13	sw_pacific	2009-02-03	both	15.456	1.37874	0.0825482	2.54116	171.313
Ecklonia--35.06-150.78-3/05/2008	Reef Life Survey, Australia, 2020	E_sw_p_1258	Ecklonia	radiata	-35.06	150.78	Australia	JBMP23	sw_pacific	2008-05-03	both	29.232	1.60198	0.138022	1.93919	148.796
Ecklonia--35.78-150.23-8/04/2009	Reef Life Survey, Australia, 2020	E_sw_p_1254	Ecklonia	radiata	-35.78	150.23	Australia	BMP S22	sw_pacific	2009-04-08	both	74.952	1.93183	0.294982	8.48787	267.437
Ecklonia--35.07-150.69-17/05/2008	Reef Life Survey, Australia, 2020	E_sw_p_1257	Ecklonia	radiata	-35.07	150.69	Australia	JBMP22	sw_pacific	2008-05-17	both	75.3408	1.93364	0.296216	1.10106	137.505
Ecklonia--37.56-149.91-12/04/2008	Reef Life Survey, Australia, 2020	E_sw_p_1210	Ecklonia	radiata	-37.56	149.91	Australia	CHMP S9	sw_pacific	2008-04-12	both	56.6126	1.83352	0.23523	3.68628	196.511
Ecklonia--35.86-150.19-10/01/2010	Reef Life Survey, Australia, 2020	E_sw_p_1162	Ecklonia	radiata	-35.86	150.19	Australia	BMP S37	sw_pacific	2010-01-10	both	144.192	2.16104	0.500038	1.6518	172.055
Ecklonia--35.17-150.69-18/11/2009	Reef Life Survey, Australia, 2020	E_sw_p_1211	Ecklonia	radiata	-35.17	150.69	Australia	JBMP33	sw_pacific	2009-11-18	both	53.856	1.81604	0.225947	4.11903	380.165
Ecklonia--35.99-150.16-27/01/2010	Reef Life Survey, Australia, 2020	E_sw_p_1255	Ecklonia	radiata	-35.99	150.16	Australia	BMP S26	sw_pacific	2010-01-27	both	41.472	1.7245	0.183009	2.98324	224.901
Ecklonia--35.83-150.21-17/07/2011	Reef Life Survey, Australia, 2020	E_sw_p_1208	Ecklonia	radiata	-35.83	150.21	Australia	BMP S14	sw_pacific	2011-07-17	both	81.108	1.95948	0.314374	6.8137	296.559
Ecklonia--35.08-150.78-25/03/2010	Reef Life Survey, Australia, 2020	E_sw_p_1170	Ecklonia	radiata	-35.08	150.78	Australia	JBMP S27	sw_pacific	2010-03-25	both	316.512	2.43645	0.942807	18.1603	374.882
Ecklonia--35.75-150.26-19/06/2011	Reef Life Survey, Australia, 2020	E_sw_p_1156	Ecklonia	radiata	-35.75	150.26	Australia	BMP27	sw_pacific	2011-06-19	both	40.4928	1.71613	0.179515	3.40132	418.552
Ecklonia-34.059137-127.28219-NA	Kim personal communication 2020	E_nw_p_219	Ecklonia	cava	34.0591	127.282	Korea	Yeosu	nw_pacific	NA	both	49.4195	1.34751	0.0615446	1.36021	1337.36
Ecklonia-33.512377-126.475914-NA	Kim personal communication 2020	E_nw_p_220	Ecklonia	cava	33.5124	126.476	Korea	Jeju	nw_pacific	NA	both	6.42075	0.56048	0.0100499	1.97405	776.26
Macrocystis--21.321593--71.084406-15/03/2007	Villegas, M., Laudien, J., Sielfeld, W., & Arntz, W. (2019). Effect of foresting barren ground with Macrocystis pyrifera (Linnaeus) C. Agardh on the occurrence of coastal fishes off northern Chile. JOURNAL OF APPLIED PHYCOLOGY, 31(3), 2145–2157. https://doi.org/10.1007/s10811-018-1657-1	M_se_p_1381	Macrocystis	pyrifera	-21.3216	-71.0844	Chile	Atacama	se_pacific	2007-03-15	fish	15.4389	0.898828	0.0162337	0.0225722	13.8783
Lessonia--53.85126--72.21865-1-Feb-17	Hüne, M., Friedlander, A. M., Ballesteros, E., Caselle, J. E., & Sala, E. (2021). Assemblage structure and spatial diversity patterns of kelp forest-associated fishes in Southern Patagonia. PloS one, 16(9), e0257662.	L_se_p_119	Lessonia		-53.8513	-72.2186	Chile	horne Canel Barbara_2	se_pacific	2017-02-01	both	624	2.67424	2.256	2.34636	477.854
Macrocystis--53.86423--72.18653-1-Feb-17	Hüne, M., Friedlander, A. M., Ballesteros, E., Caselle, J. E., & Sala, E. (2021). Assemblage structure and spatial diversity patterns of kelp forest-associated fishes in Southern Patagonia. PloS one, 16(9), e0257662.	M_se_p_86	Macrocystis	pyrifera	-53.8642	-72.1865	Chile	horne Canel Barbara_1	se_pacific	2017-02-01	both	2.4	0.726276	0.0254315	0.0254315	5.32447
Macrocystis--54.75269--64.02621-17-Feb-18	Hüne, M., Friedlander, A. M., Ballesteros, E., Caselle, J. E., & Sala, E. (2021). Assemblage structure and spatial diversity patterns of kelp forest-associated fishes in Southern Patagonia. PloS one, 16(9), e0257662.	M_se_p_114	Macrocystis	pyrifera	-54.7527	-64.0262	Chile	estados Puerto Cook Middle islet_9	se_pacific	2018-02-17	both	2.4	0.726276	0.0254315	0.349372	21.3732
Macrocystis--53.85126--72.21865-1-Feb-17	Hüne, M., Friedlander, A. M., Ballesteros, E., Caselle, J. E., & Sala, E. (2021). Assemblage structure and spatial diversity patterns of kelp forest-associated fishes in Southern Patagonia. PloS one, 16(9), e0257662.	M_se_p_116	Macrocystis	pyrifera	-53.8513	-72.2186	Chile	horne Canel Barbara_2	se_pacific	2017-02-01	both	624	2.67424	2.256	2.34636	477.854
Macrocystis--54.73532--64.22746-16-Feb-18	Hüne, M., Friedlander, A. M., Ballesteros, E., Caselle, J. E., & Sala, E. (2021). Assemblage structure and spatial diversity patterns of kelp forest-associated fishes in Southern Patagonia. PloS one, 16(9), e0257662.	M_se_p_111	Macrocystis	pyrifera	-54.7353	-64.2275	Chile	estados Pta. Conway_7	se_pacific	2018-02-16	both	1.2	0.483459	0.0145397	0.0496229	4.19674
Macrocystis--54.70732--64.33367-18-Feb-18	Hüne, M., Friedlander, A. M., Ballesteros, E., Caselle, J. E., & Sala, E. (2021). Assemblage structure and spatial diversity patterns of kelp forest-associated fishes in Southern Patagonia. PloS one, 16(9), e0257662.	M_se_p_96	Macrocystis	pyrifera	-54.7073	-64.3337	Chile	estados Ite. Colnett_10	se_pacific	2018-02-18	both	12.6	1.30717	0.0968875	0.108582	20.76
Macrocystis--54.74263--63.99825-14-Feb-18	Hüne, M., Friedlander, A. M., Ballesteros, E., Caselle, J. E., & Sala, E. (2021). Assemblage structure and spatial diversity patterns of kelp forest-associated fishes in Southern Patagonia. PloS one, 16(9), e0257662.	M_se_p_70	Macrocystis	pyrifera	-54.7426	-63.9982	Chile	estados Puerto Cook_3	se_pacific	2018-02-14	both	11.4	1.27211	0.0893732	0.17942	20.2017
Macrocystis--54.846--64.39-13-Feb-18	Hüne, M., Friedlander, A. M., Ballesteros, E., Caselle, J. E., & Sala, E. (2021). Assemblage structure and spatial diversity patterns of kelp forest-associated fishes in Southern Patagonia. PloS one, 16(9), e0257662.	M_se_p_95	Macrocystis	pyrifera	-54.846	-64.39	Chile	estados Isla Alexander_1	se_pacific	2018-02-13	both	6	1.04726	0.0532548	0.088338	12.3023
Macrocystis--54.78655--63.88042-15-Feb-18	Hüne, M., Friedlander, A. M., Ballesteros, E., Caselle, J. E., & Sala, E. (2021). Assemblage structure and spatial diversity patterns of kelp forest-associated fishes in Southern Patagonia. PloS one, 16(9), e0257662.	M_se_p_69	Macrocystis	pyrifera	-54.7865	-63.8804	Chile	estados Puerto Back_5	se_pacific	2018-02-15	both	3.6	0.868315	0.0352705	0.463286	15.9314
Macrocystis--54.62208--65.22205-19-Feb-18	Hüne, M., Friedlander, A. M., Ballesteros, E., Caselle, J. E., & Sala, E. (2021). Assemblage structure and spatial diversity patterns of kelp forest-associated fishes in Southern Patagonia. PloS one, 16(9), e0257662.	M_se_p_65	Macrocystis	pyrifera	-54.6221	-65.222	Chile	estados Bahia Tethis_13	se_pacific	2018-02-19	both	3	0.804446	0.0304468	0.118155	8.78818
Macrocystis--54.70979--64.34583-18-Feb-18	Hüne, M., Friedlander, A. M., Ballesteros, E., Caselle, J. E., & Sala, E. (2021). Assemblage structure and spatial diversity patterns of kelp forest-associated fishes in Southern Patagonia. PloS one, 16(9), e0257662.	M_se_p_110	Macrocystis	pyrifera	-54.7098	-64.3458	Chile	estados Ite. Colnett_11	se_pacific	2018-02-18	both	12	1.29008	0.0931485	0.174351	21.0789
Macrocystis--54.6253--65.22694-19-Feb-18	Hüne, M., Friedlander, A. M., Ballesteros, E., Caselle, J. E., & Sala, E. (2021). Assemblage structure and spatial diversity patterns of kelp forest-associated fishes in Southern Patagonia. PloS one, 16(9), e0257662.	M_se_p_64	Macrocystis	pyrifera	-54.6253	-65.2269	Chile	estados Bahia Tethis_12	se_pacific	2018-02-19	both	28.2	1.58939	0.185561	0.981789	48.7871
Macrocystis--20.22198--71.129273-15/07/2005	Villegas, M. J., Laudien, J., Sielfeld, W., & Arntz, W. E. (2008). Macrocystis integrifolia and Lessonia trabeculata (Laminariales; Phaeophyceae) kelp habitat structures and associated macrobenthic community off northern Chile. HELGOLAND MARINE RESEARCH, 62(1), S33–S43. https://doi.org/10.1007/s10152-007-0096-1	M_se_p_1338	Macrocystis	pyrifera	-20.222	-71.1293	Chile	Atacama	se_pacific	2005-07-15	invert	0.768	0.32712	0.0181209	1.11976	18.9012
Lessonia--33.56666667-NA-NA	Cancino, J., & Santelices, B. (1984). Importancia ecológica de los discos adhesivos de Lessonia nigrescens Bory (Phaeophyta) en Chile central. Revista Chilena de Historia Natural, 57, 23-33.	L_se_p_23	Lessonia	nigrescens	-33.5667	NA	Chile	Valparaiso Las Cruces	se_pacific	NA	invert	205.44	2.28505	1.64478	25.9201	265.741
Laminaria-50.29373334--4.052816669-10/08/2020	Smale, D., unpublished, 2020	L_ne_a_1324	Laminaria	spp.	50.2937	-4.05282	United Kingdom	Plymouth Hillsea	ne_atlantic	2020-08-10	both	0.28	-0.0263434	0.00167343	0.198485	26.7302
Laminaria-51.77431654--5.17438344-18/08/2020	Smale, D., unpublished, 2020	L_ne_a_1326	Laminaria	spp.	51.7743	-5.17438	United Kingdom	Wales Stack Rock	ne_atlantic	2020-08-18	both	0.12	-0.323161	0.000844871	0.000844871	0.475159
Laminaria-50.30798333--4.108283334-9/09/2020	Smale, D., unpublished, 2020	L_ne_a_1325	Laminaria	spp.	50.308	-4.10828	United Kingdom	Plymouth Mewstone	ne_atlantic	2020-09-09	both	0.44	0.131992	0.00240959	0.250625	33.8798
Laminaria-51.75595--5.189433333-18/08/2020	Smale, D., unpublished, 2020	L_ne_a_1314	Laminaria	spp.	51.7559	-5.18943	United Kingdom	Wales St Bridges	ne_atlantic	2020-08-18	both	0.4	0.0986036	0.00223129	2.01197	265.919
Macrocystis-36.5112--121.9463-1/01/2015	Reef Check California, 2020	M_ne_p_836	Macrocystis	pyrifera	36.5112	-121.946	United States of America	Weston	ne_pacific	2015-01-01	both	0.3655	0.0670062	0.00753696	4.87611	201.567
Laminaria-35.237446--120.900002-1/01/2014	Reef Check California, 2020	L_ne_p_474	Laminaria	spp.	35.2374	-120.9	United States of America	Point Buchon	ne_pacific	2014-01-01	both	0.243667	-0.0750325	0.00543447	0.714066	121.879
Macrocystis-33.90155--120.1034-1/01/2016	Reef Check California, 2020	M_ne_p_631	Macrocystis	pyrifera	33.9016	-120.103	United States of America	Johnsons Lee	ne_pacific	2016-01-01	both	0.3655	0.0670062	0.00753696	6.4809	229.821
Laminaria-38.555119--123.305664-1/01/2011	Reef Check California, 2020	L_ne_p_464	Laminaria	spp.	38.5551	-123.306	United States of America	Ocean Cove	ne_pacific	2011-01-01	both	0.121833	-0.317849	0.00310699	10.3509	201.173
Laminaria-34.421848--119.9515-1/01/2008	Reef Check California, 2020	L_ne_p_456	Laminaria	spp.	34.4218	-119.951	United States of America	ples Reef	ne_pacific	2008-01-01	both	1.462	0.55264	0.0230584	8.8344	458.306
Macrocystis-33.895--120.125-1/01/2016	Reef Check California, 2020	M_ne_p_802	Macrocystis	pyrifera	33.895	-120.125	United States of America	South Point	ne_pacific	2016-01-01	both	0.487333	0.167784	0.00950548	10.7597	302.902
Macrocystis-36.5602--121.9459-1/01/2016	Reef Check California, 2020	M_ne_p_822	Macrocystis	pyrifera	36.5602	-121.946	United States of America	Stillwater Cove Monterey	ne_pacific	2016-01-01	both	1.21833	0.488771	0.0199049	2.65305	178.976
Macrocystis-33.44832--118.4906-1/01/2013	Reef Check California, 2020	M_ne_p_629	Macrocystis	pyrifera	33.4483	-118.491	United States of America	Isthmus Reef	ne_pacific	2013-01-01	both	0.609167	0.245954	0.01138	1.49566	129.217
Macrocystis-33.73792--118.392-1/01/2007	Reef Check California, 2020	M_ne_p_850	Macrocystis	pyrifera	33.7379	-118.392	United States of America	120 Reef	ne_pacific	2007-01-01	both	0.243667	-0.0750325	0.00543447	7.06242	253.698
Macrocystis-36.63493--121.92-1/01/2010	Reef Check California, 2020	M_ne_p_718	Macrocystis	pyrifera	36.6349	-121.92	United States of America	Otter Cove	ne_pacific	2010-01-01	both	0.121833	-0.317849	0.00310699	0.682362	140.959
Nereocystis-35.47178--121.0212-1/01/2017	Reef Check California, 2020	N_ne_p_868	Nereocystis	luetkeana	35.4718	-121.021	United States of America	Estero	ne_pacific	2017-01-01	both	0.121833	-0.317849	0.00310699	0.125547	16.6844
Laminaria-34.016499--119.368385-1/01/2006	Reef Check California, 2020	L_ne_p_1068	Laminaria	spp.	34.0165	-119.368	United States of America	Cathedral Cove	ne_pacific	2006-01-01	both	1.0965	0.451862	0.0182832	10.0741	386.931
Laminaria-35.277134--120.892899-1/01/2015	Reef Check California, 2020	L_ne_p_504	Laminaria	spp.	35.2771	-120.893	United States of America	Spooners Cove	ne_pacific	2015-01-01	both	0.121833	-0.317849	0.00310699	5.25988	261.848
Nereocystis-41.055--124.14-1/01/2013	Reef Check California, 2020	N_ne_p_918	Nereocystis	luetkeana	41.055	-124.14	United States of America	Trinidad	ne_pacific	2013-01-01	both	1.0965	0.451862	0.0182832	3.28885	877.738
Nereocystis-36.10385--121.6281-1/01/2017	Reef Check California, 2020	N_ne_p_867	Nereocystis	luetkeana	36.1039	-121.628	United States of America	Dolan	ne_pacific	2017-01-01	both	0.121833	-0.317849	0.00310699	3.56845	120.839
Laminaria-36.008499--121.523354-1/01/2015	Reef Check California, 2020	L_ne_p_442	Laminaria	spp.	36.0085	-121.523	United States of America	Limkiln	ne_pacific	2015-01-01	both	0.121833	-0.317849	0.00310699	0.323852	64.4006
Macrocystis-33.5898--117.8687-1/01/2010	Reef Check California, 2020	M_ne_p_975	Macrocystis	pyrifera	33.5898	-117.869	United States of America	Little Coro Del Mar	ne_pacific	2010-01-01	both	0.243667	-0.0750325	0.00543447	2.36268	136.895
Laminaria-36.125919--121.647408-1/01/2015	Reef Check California, 2020	L_ne_p_414	Laminaria	spp.	36.1259	-121.647	United States of America	Esalen	ne_pacific	2015-01-01	both	0.243667	-0.0750325	0.00543447	1.17839	76.047
Macrocystis-36.6184--121.8976-1/01/2010	Reef Check California, 2020	M_ne_p_677	Macrocystis	pyrifera	36.6184	-121.898	United States of America	MacAbee	ne_pacific	2010-01-01	both	0.121833	-0.317849	0.00310699	1.22738	65.863
Macrocystis-36.6184--121.8976-1/01/2015	Reef Check California, 2020	M_ne_p_682	Macrocystis	pyrifera	36.6184	-121.898	United States of America	MacAbee	ne_pacific	2015-01-01	both	0.609167	0.245954	0.01138	1.49268	88.9621
Macrocystis-35.23745--120.9-1/01/2017	Reef Check California, 2020	M_ne_p_747	Macrocystis	pyrifera	35.2375	-120.9	United States of America	Point Buchon	ne_pacific	2017-01-01	both	1.21833	0.488771	0.0199049	1.28707	154.368
Macrocystis-36.53908--121.9351-1/01/2012	Reef Check California, 2020	M_ne_p_566	Macrocystis	pyrifera	36.5391	-121.935	United States of America	Carmel River	ne_pacific	2012-01-01	both	0.487333	0.167784	0.00950548	0.643726	52.7324
Macrocystis-36.5623--121.9596-1/01/2012	Reef Check California, 2020	M_ne_p_738	Macrocystis	pyrifera	36.5623	-121.96	United States of America	Pescadero	ne_pacific	2012-01-01	both	0.1462	-0.25398	0.00359923	1.28328	72.5488
Macrocystis-33.99066--119.5544-1/01/2013	Reef Check California, 2020	M_ne_p_773	Macrocystis	pyrifera	33.9907	-119.554	United States of America	Sandstone Pt.	ne_pacific	2013-01-01	both	0.121833	-0.317849	0.00310699	6.28038	460.195
Laminaria-36.103851--121.628128-1/01/2015	Reef Check California, 2020	L_ne_p_409	Laminaria	spp.	36.1039	-121.628	United States of America	Dolan	ne_pacific	2015-01-01	both	0.487333	0.167784	0.00950548	2.96465	148.061
Laminaria-34.421848--119.9515-1/01/2010	Reef Check California, 2020	L_ne_p_457	Laminaria	spp.	34.4218	-119.951	United States of America	ples Reef	ne_pacific	2010-01-01	both	0.243667	-0.0750325	0.00543447	5.5076	279.948
Macrocystis-33.54317--117.7966-1/01/2013	Reef Check California, 2020	M_ne_p_589	Macrocystis	pyrifera	33.5432	-117.797	United States of America	Divers Cove	ne_pacific	2013-01-01	both	7.31	1.11644	0.0844564	4.03767	311.821
Laminaria-36.5112--121.9463-1/01/2011	Reef Check California, 2020	L_ne_p_516	Laminaria	spp.	36.5112	-121.946	United States of America	Weston	ne_pacific	2011-01-01	both	0.243667	-0.0750325	0.00543447	1.3431	107.139
Macrocystis-33.447--118.4848-1/01/2009	Reef Check California, 2020	M_ne_p_1059	Macrocystis	pyrifera	33.447	-118.485	United States of America	WIES Intake Pipes	ne_pacific	2009-01-01	both	0.487333	0.167784	0.00950548	1.38024	214.345
Macrocystis-33.45124--118.5021-1/01/2009	Reef Check California, 2020	M_ne_p_972	Macrocystis	pyrifera	33.4512	-118.502	United States of America	Lions Head	ne_pacific	2009-01-01	both	0.121833	-0.317849	0.00310699	2.43544	273.898
Macrocystis-33.54317--117.7966-1/01/2014	Reef Check California, 2020	M_ne_p_959	Macrocystis	pyrifera	33.5432	-117.797	United States of America	Divers Cove	ne_pacific	2014-01-01	both	6.45717	1.07299	0.0764145	1.27286	154.321
Laminaria-34.015751--119.371498-1/01/2013	Reef Check California, 2020	L_ne_p_391	Laminaria	spp.	34.0158	-119.371	United States of America	Cathedral Wall	ne_pacific	2013-01-01	both	0.731	0.309823	0.013183	3.10161	155.44
Macrocystis-36.62185--121.9017-1/01/2009	Reef Check California, 2020	M_ne_p_621	Macrocystis	pyrifera	36.6219	-121.902	United States of America	Hopkins	ne_pacific	2009-01-01	both	0.243667	-0.0750325	0.00543447	0.357227	29.3357
Laminaria-35.537731--121.096634-1/01/2015	Reef Check California, 2020	L_ne_p_407	Laminaria	spp.	35.5377	-121.097	United States of America	Daddy Bob	ne_pacific	2015-01-01	both	0.121833	-0.317849	0.00310699	0.134281	18.5816
Macrocystis-36.22642--121.7891-1/01/2017	Reef Check California, 2020	M_ne_p_806	Macrocystis	pyrifera	36.2264	-121.789	United States of America	South Wreck	ne_pacific	2017-01-01	both	0.121833	-0.317849	0.00310699	0.242378	15.0193
Macrocystis-33.41053--118.3789-1/01/2010	Reef Check California, 2020	M_ne_p_1050	Macrocystis	pyrifera	33.4105	-118.379	United States of America	Long Point West	ne_pacific	2010-01-01	both	0.243667	-0.0750325	0.00543447	0.888745	123.861
Macrocystis-33.5898--117.8687-1/01/2007	Reef Check California, 2020	M_ne_p_974	Macrocystis	pyrifera	33.5898	-117.869	United States of America	Little Coro Del Mar	ne_pacific	2007-01-01	both	0.609167	0.245954	0.01138	2.39806	177.658
Macrocystis-36.5623--121.9596-1/01/2013	Reef Check California, 2020	M_ne_p_739	Macrocystis	pyrifera	36.5623	-121.96	United States of America	Pescadero	ne_pacific	2013-01-01	both	0.121833	-0.317849	0.00310699	0.589223	54.4013
Macrocystis-33.54225--117.795-1/01/2015	Reef Check California, 2020	M_ne_p_965	Macrocystis	pyrifera	33.5423	-117.795	United States of America	Heisler Park	ne_pacific	2015-01-01	both	0.243667	-0.0750325	0.00543447	1.89499	194.604
Macrocystis-36.5253--121.9319-1/01/2014	Reef Check California, 2020	M_ne_p_799	Macrocystis	pyrifera	36.5253	-121.932	United States of America	South Mostery	ne_pacific	2014-01-01	both	0.487333	0.167784	0.00950548	2.11404	153.219
Macrocystis-36.5602--121.9459-1/01/2011	Reef Check California, 2020	M_ne_p_818	Macrocystis	pyrifera	36.5602	-121.946	United States of America	Stillwater Cove Monterey	ne_pacific	2011-01-01	both	0.609167	0.245954	0.01138	0.43175	59.216
Macrocystis-33.9988--119.5505-1/01/2009	Reef Check California, 2020	M_ne_p_847	Macrocystis	pyrifera	33.9988	-119.55	United States of America	Yellowbanks	ne_pacific	2009-01-01	both	0.243667	-0.0750325	0.00543447	1.14857	70.7946
Laminaria-33.737919--118.392014-1/01/2012	Reef Check California, 2020	L_ne_p_364	Laminaria	spp.	33.7379	-118.392	United States of America	120 Reef	ne_pacific	2012-01-01	both	0.18275	-0.175811	0.00430903	11.3081	436.503
Laminaria-36.614449--121.964996-1/01/2010	Reef Check California, 2020	L_ne_p_485	Laminaria	spp.	36.6144	-121.965	United States of America	Pt. Joe	ne_pacific	2010-01-01	both	0.243667	-0.0750325	0.00543447	0.643024	76.3431
Laminaria-33.57135--117.841103-1/01/2015	Reef Check California, 2020	L_ne_p_404	Laminaria	spp.	33.5714	-117.841	United States of America	Crystal Cove	ne_pacific	2015-01-01	both	0.974667	0.410601	0.0166261	1.31611	159.983
Laminaria-33.895--120.125-1/01/2015	Reef Check California, 2020	L_ne_p_497	Laminaria	spp.	33.895	-120.125	United States of America	South Point	ne_pacific	2015-01-01	both	0.852833	0.363824	0.0149284	14.7167	311.949
Macrocystis-33.54396--117.7999-1/01/2011	Reef Check California, 2020	M_ne_p_784	Macrocystis	pyrifera	33.544	-117.8	United States of America	Shaws Cove	ne_pacific	2011-01-01	both	1.27925	0.505862	0.0207039	9.61629	389.833
Nereocystis-39.30528--123.8112-1/01/2008	Reef Check California, 2020	N_ne_p_884	Nereocystis	luetkeana	39.3053	-123.811	United States of America	Mendocino Headlands	ne_pacific	2008-01-01	both	0.121833	-0.317849	0.00310699	17.2168	412.063
Laminaria-33.9988--119.5505-1/01/2013	Reef Check California, 2020	L_ne_p_1099	Laminaria	spp.	33.9988	-119.55	United States of America	Yellowbanks	ne_pacific	2013-01-01	both	0.243667	-0.0750325	0.00543447	0.501121	34.125
Nereocystis-38.56646--123.33-1/01/2013	Reef Check California, 2020	N_ne_p_879	Nereocystis	luetkeana	38.5665	-123.33	United States of America	Gerstle Cove	ne_pacific	2013-01-01	both	0.243667	-0.0750325	0.00543447	4.75064	99.4257
Laminaria-35.237446--120.900002-1/01/2017	Reef Check California, 2020	L_ne_p_476	Laminaria	spp.	35.2374	-120.9	United States of America	Point Buchon	ne_pacific	2017-01-01	both	1.21833	0.488771	0.0199049	1.28707	154.368
Nereocystis-35.2312--120.8853-1/01/2017	Reef Check California, 2020	N_ne_p_888	Nereocystis	luetkeana	35.2312	-120.885	United States of America	Monta De Oro	ne_pacific	2017-01-01	both	0.731	0.309823	0.013183	1.66865	95.7988
Laminaria-33.90155--120.103401-1/01/2012	Reef Check California, 2020	L_ne_p_433	Laminaria	spp.	33.9016	-120.103	United States of America	Johnsons Lee	ne_pacific	2012-01-01	both	0.487333	0.167784	0.00950548	6.87298	173.806
Macrocystis-34.40305--119.8661-1/01/2008	Reef Check California, 2020	M_ne_p_1102	Macrocystis	pyrifera	34.4031	-119.866	United States of America	IV Reef	ne_pacific	2008-01-01	both	0.3655	0.0670062	0.00753696	2.35057	488.608
Laminaria-33.330318--118.469749-1/01/2017	Reef Check California, 2020	L_ne_p_931	Laminaria	spp.	33.3303	-118.47	United States of America	Chi Point	ne_pacific	2017-01-01	both	0.243667	-0.0750325	0.00543447	2.85659	337.45
Macrocystis-33.54225--117.795-1/01/2012	Reef Check California, 2020	M_ne_p_1080	Macrocystis	pyrifera	33.5423	-117.795	United States of America	Heisler Park	ne_pacific	2012-01-01	both	3.77683	0.885113	0.0495796	3.48802	264.252
Laminaria-34.017467--119.362396-1/01/2017	Reef Check California, 2020	L_ne_p_438	Laminaria	spp.	34.0175	-119.362	United States of America	Landing Cove	ne_pacific	2017-01-01	both	1.34017	0.522159	0.0214956	3.39205	302.263
Macrocystis-36.61045--121.8943-1/01/2011	Reef Check California, 2020	M_ne_p_554	Macrocystis	pyrifera	36.6105	-121.894	United States of America	Breakwater	ne_pacific	2011-01-01	both	0.18275	-0.175811	0.00430903	0.168345	21.7071
Nereocystis-35.53773--121.0966-1/01/2017	Reef Check California, 2020	N_ne_p_865	Nereocystis	luetkeana	35.5377	-121.097	United States of America	Daddy Bob	ne_pacific	2017-01-01	both	0.121833	-0.317849	0.00310699	0.295382	26.7742
Macrocystis-33.94397--119.9648-1/01/2007	Reef Check California, 2020	M_ne_p_590	Macrocystis	pyrifera	33.944	-119.965	United States of America	East Point	ne_pacific	2007-01-01	both	0.243667	-0.0750325	0.00543447	10.1113	202.467
Laminaria-35.471779--121.021248-1/01/2017	Reef Check California, 2020	L_ne_p_418	Laminaria	spp.	35.4718	-121.021	United States of America	Estero	ne_pacific	2017-01-01	both	0.121833	-0.317849	0.00310699	0.125547	16.6844
Macrocystis-36.52681--121.9265-1/01/2017	Reef Check California, 2020	M_ne_p_714	Macrocystis	pyrifera	36.5268	-121.927	United States of America	North Mostery	ne_pacific	2017-01-01	both	0.121833	-0.317849	0.00310699	2.19295	133.795
Laminaria-34.017467--119.362396-1/01/2016	Reef Check California, 2020	L_ne_p_1025	Laminaria	spp.	34.0175	-119.362	United States of America	Landing Cove	ne_pacific	2016-01-01	both	0.609167	0.245954	0.01138	2.71643	166.679
Macrocystis-33.57135--117.8411-1/01/2017	Reef Check California, 2020	M_ne_p_957	Macrocystis	pyrifera	33.5714	-117.841	United States of America	Crystal Cove	ne_pacific	2017-01-01	both	0.121833	-0.317849	0.00310699	0.962289	132.262
Macrocystis-33.54396--117.7999-1/01/2016	Reef Check California, 2020	M_ne_p_789	Macrocystis	pyrifera	33.544	-117.8	United States of America	Shaws Cove	ne_pacific	2016-01-01	both	1.70567	0.60664	0.0261114	1.02005	181.959
Macrocystis-34.04852--119.5523-1/01/2017	Reef Check California, 2020	M_ne_p_996	Macrocystis	pyrifera	34.0485	-119.552	United States of America	Scorpion Anchorage	ne_pacific	2017-01-01	both	1.8275	0.630809	0.0276057	4.08267	397.069
Macrocystis-34.04353--118.9449-1/01/2017	Reef Check California, 2020	M_ne_p_1047	Macrocystis	pyrifera	34.0435	-118.945	United States of America	Leo Carillo North	ne_pacific	2017-01-01	both	0.243667	-0.0750325	0.00543447	6.48793	340.887
Laminaria-42.045155--124.294724-1/01/2017	Reef Check California, 2020	L_ne_p_446	Laminaria	spp.	42.0452	-124.295	United States of America	Macklyn Cove	ne_pacific	2017-01-01	both	0.609167	0.245954	0.01138	0.392733	57.1809
Laminaria-36.614449--121.964996-1/01/2008	Reef Check California, 2020	L_ne_p_483	Laminaria	spp.	36.6144	-121.965	United States of America	Pt. Joe	ne_pacific	2008-01-01	both	0.243667	-0.0750325	0.00543447	0.308836	45.2528
Macrocystis-36.53908--121.9351-1/01/2010	Reef Check California, 2020	M_ne_p_564	Macrocystis	pyrifera	36.5391	-121.935	United States of America	Carmel River	ne_pacific	2010-01-01	both	0.487333	0.167784	0.00950548	0.724456	82.7417
Nereocystis-38.9448--123.7405-1/01/2012	Reef Check California, 2020	N_ne_p_897	Nereocystis	luetkeana	38.9448	-123.74	United States of America	Point Are MPA (M2)	ne_pacific	2012-01-01	both	0.243667	-0.0750325	0.00543447	12.7471	342.26
Laminaria-33.447--118.4848-1/01/2009	Reef Check California, 2020	L_ne_p_1033	Laminaria	spp.	33.447	-118.485	United States of America	WIES Intake Pipes	ne_pacific	2009-01-01	both	0.487333	0.167784	0.00950548	1.38024	214.345
Laminaria-33.90155--120.103401-1/01/2009	Reef Check California, 2020	L_ne_p_432	Laminaria	spp.	33.9016	-120.103	United States of America	Johnsons Lee	ne_pacific	2009-01-01	both	0.243667	-0.0750325	0.00543447	2.25365	52.486
Laminaria-34.015751--119.371498-1/01/2012	Reef Check California, 2020	L_ne_p_390	Laminaria	spp.	34.0158	-119.371	United States of America	Cathedral Wall	ne_pacific	2012-01-01	both	1.34017	0.522159	0.0214956	7.38188	194.38
Laminaria-39.305283--123.811218-1/01/2008	Reef Check California, 2020	L_ne_p_450	Laminaria	spp.	39.3053	-123.811	United States of America	Mendocino Headlands	ne_pacific	2008-01-01	both	0.121833	-0.317849	0.00310699	17.2168	412.063
Macrocystis-36.62185--121.9017-1/01/2016	Reef Check California, 2020	M_ne_p_628	Macrocystis	pyrifera	36.6219	-121.902	United States of America	Hopkins	ne_pacific	2016-01-01	both	0.121833	-0.317849	0.00310699	2.06114	87.5278
Macrocystis-36.6184--121.8976-1/01/2007	Reef Check California, 2020	M_ne_p_674	Macrocystis	pyrifera	36.6184	-121.898	United States of America	MacAbee	ne_pacific	2007-01-01	both	0.3655	0.0670062	0.00753696	0.306133	16.3032
Nereocystis-39.27191--123.7959-1/01/2013	Reef Check California, 2020	N_ne_p_922	Nereocystis	luetkeana	39.2719	-123.796	United States of America	Van Damme	ne_pacific	2013-01-01	both	0.121833	-0.317849	0.00310699	14.6659	298.559
Macrocystis-33.5898--117.8687-1/01/2012	Reef Check California, 2020	M_ne_p_662	Macrocystis	pyrifera	33.5898	-117.869	United States of America	Little Coro Del Mar	ne_pacific	2012-01-01	both	0.18275	-0.175811	0.00430903	4.94173	345.046
Macrocystis-34.03565--119.7025-1/01/2010	Reef Check California, 2020	M_ne_p_986	Macrocystis	pyrifera	34.0356	-119.703	United States of America	Pelican Anchorage	ne_pacific	2010-01-01	both	0.121833	-0.317849	0.00310699	2.4629	89.9228
Macrocystis-33.447--118.4848-1/01/2007	Reef Check California, 2020	M_ne_p_1003	Macrocystis	pyrifera	33.447	-118.485	United States of America	WIES Intake Pipes	ne_pacific	2007-01-01	both	0.121833	-0.317849	0.00310699	1.30968	208.588
Macrocystis-33.447--118.4848-1/01/2010	Reef Check California, 2020	M_ne_p_1004	Macrocystis	pyrifera	33.447	-118.485	United States of America	WIES Intake Pipes	ne_pacific	2010-01-01	both	0.121833	-0.317849	0.00310699	1.21336	199.662
Macrocystis-33.71351--118.3181-1/01/2016	Reef Check California, 2020	M_ne_p_841	Macrocystis	pyrifera	33.7135	-118.318	United States of America	White Point	ne_pacific	2016-01-01	both	0.487333	0.167784	0.00950548	2.08523	126.759
Laminaria-33.383--118.35-1/01/2012	Reef Check California, 2020	L_ne_p_946	Laminaria	spp.	33.383	-118.35	United States of America	Torqua	ne_pacific	2012-01-01	both	0.304583	0.00313707	0.00650619	1.10152	156.595
Macrocystis-34.04353--118.9449-1/01/2015	Reef Check California, 2020	M_ne_p_649	Macrocystis	pyrifera	34.0435	-118.945	United States of America	Leo Carillo North	ne_pacific	2015-01-01	both	0.487333	0.167784	0.00950548	3.71646	148.056
Laminaria-33.57135--117.841103-1/01/2011	Reef Check California, 2020	L_ne_p_403	Laminaria	spp.	33.5714	-117.841	United States of America	Crystal Cove	ne_pacific	2011-01-01	both	0.121833	-0.317849	0.00310699	1.4424	114.538
Macrocystis-33.7604--118.4211-1/01/2007	Reef Check California, 2020	M_ne_p_572	Macrocystis	pyrifera	33.7604	-118.421	United States of America	Christmas Tree Cove	ne_pacific	2007-01-01	both	0.121833	-0.317849	0.00310699	1.71086	157.481
Macrocystis-34.03565--119.7025-1/01/2009	Reef Check California, 2020	M_ne_p_985	Macrocystis	pyrifera	34.0356	-119.703	United States of America	Pelican Anchorage	ne_pacific	2009-01-01	both	0.487333	0.167784	0.00950548	3.14932	124.791
Macrocystis-33.54317--117.7966-1/01/2016	Reef Check California, 2020	M_ne_p_961	Macrocystis	pyrifera	33.5432	-117.797	United States of America	Divers Cove	ne_pacific	2016-01-01	both	0.609167	0.245954	0.01138	0.494082	83.2114
Macrocystis-33.99066--119.5544-1/01/2012	Reef Check California, 2020	M_ne_p_772	Macrocystis	pyrifera	33.9907	-119.554	United States of America	Sandstone Pt.	ne_pacific	2012-01-01	both	0.121833	-0.317849	0.00310699	21.819	497.764
Nereocystis-39.27191--123.7959-1/01/2007	Reef Check California, 2020	N_ne_p_919	Nereocystis	luetkeana	39.2719	-123.796	United States of America	Van Damme	ne_pacific	2007-01-01	both	0.243667	-0.0750325	0.00543447	8.68753	179.192
Macrocystis-33.5898--117.8687-1/01/2013	Reef Check California, 2020	M_ne_p_976	Macrocystis	pyrifera	33.5898	-117.869	United States of America	Little Coro Del Mar	ne_pacific	2013-01-01	both	0.121833	-0.317849	0.00310699	8.57408	614.297
Macrocystis-36.63777--121.9232-1/01/2014	Reef Check California, 2020	M_ne_p_583	Macrocystis	pyrifera	36.6378	-121.923	United States of America	Coral St Lucus Pt	ne_pacific	2014-01-01	both	0.0609167	-0.560666	0.00177633	1.00587	46.3898
Macrocystis-34.00413--118.7929-1/01/2012	Reef Check California, 2020	M_ne_p_728	Macrocystis	pyrifera	34.0041	-118.793	United States of America	Paradise Point	ne_pacific	2012-01-01	both	1.34017	0.522159	0.0214955	15.0393	543.16
Macrocystis-34.04852--119.5523-1/01/2010	Reef Check California, 2020	M_ne_p_994	Macrocystis	pyrifera	34.0485	-119.552	United States of America	Scorpion Anchorage	ne_pacific	2010-01-01	both	0.487333	0.167784	0.00950548	8.78845	328.408
Macrocystis-34.01473--119.4375-1/01/2015	Reef Check California, 2020	M_ne_p_607	Macrocystis	pyrifera	34.0147	-119.438	United States of America	Goldfish Bowl	ne_pacific	2015-01-01	both	0.731	0.309823	0.013183	2.92062	459.376
Macrocystis-36.52248--121.9386-1/01/2016	Reef Check California, 2020	M_ne_p_697	Macrocystis	pyrifera	36.5225	-121.939	United States of America	Middle Reef	ne_pacific	2016-01-01	both	0.121833	-0.317849	0.00310699	0.956544	95.3392
Macrocystis-35.27713--120.8929-1/01/2015	Reef Check California, 2020	M_ne_p_813	Macrocystis	pyrifera	35.2771	-120.893	United States of America	Spooners Cove	ne_pacific	2015-01-01	both	0.121833	-0.317849	0.00310699	5.25988	261.848
Macrocystis-33.383--118.35-1/01/2009	Reef Check California, 2020	M_ne_p_998	Macrocystis	pyrifera	33.383	-118.35	United States of America	Torqua	ne_pacific	2009-01-01	both	0.18275	-0.175811	0.00430903	1.66264	231.848
Laminaria-32.852165--117.269867-1/01/2009	Reef Check California, 2020	L_ne_p_1069	Laminaria	spp.	32.8522	-117.27	United States of America	La Jolla Cove	ne_pacific	2009-01-01	both	0.121833	-0.317849	0.00310699	0.870439	95.1412
Macrocystis-33.383--118.35-1/01/2012	Reef Check California, 2020	M_ne_p_1001	Macrocystis	pyrifera	33.383	-118.35	United States of America	Torqua	ne_pacific	2012-01-01	both	0.304583	0.00313707	0.00650619	1.10152	156.595
Macrocystis-36.53908--121.9351-1/01/2009	Reef Check California, 2020	M_ne_p_563	Macrocystis	pyrifera	36.5391	-121.935	United States of America	Carmel River	ne_pacific	2009-01-01	both	0.243667	-0.0750325	0.00543447	0.727884	56.7667
Macrocystis-35.27713--120.8929-1/01/2012	Reef Check California, 2020	M_ne_p_810	Macrocystis	pyrifera	35.2771	-120.893	United States of America	Spooners Cove	ne_pacific	2012-01-01	both	0.243667	-0.0750325	0.00543447	1.97684	130.455
Macrocystis-36.6184--121.8976-1/01/2012	Reef Check California, 2020	M_ne_p_679	Macrocystis	pyrifera	36.6184	-121.898	United States of America	MacAbee	ne_pacific	2012-01-01	both	0.121833	-0.317849	0.00310699	0.533802	36.6711
Macrocystis-33.383--118.35-1/01/2013	Reef Check California, 2020	M_ne_p_825	Macrocystis	pyrifera	33.383	-118.35	United States of America	Torqua	ne_pacific	2013-01-01	both	0.487333	0.167784	0.00950548	1.14788	198.787
Macrocystis-36.61923--121.8994-1/01/2009	Reef Check California, 2020	M_ne_p_539	Macrocystis	pyrifera	36.6192	-121.899	United States of America	Aquarium	ne_pacific	2009-01-01	both	0.121833	-0.317849	0.00310699	0.705316	36.9294
Laminaria-33.447--118.4848-1/01/2010	Reef Check California, 2020	L_ne_p_948	Laminaria	spp.	33.447	-118.485	United States of America	WIES Intake Pipes	ne_pacific	2010-01-01	both	0.121833	-0.317849	0.00310699	1.21336	199.662
Laminaria-36.562302--121.959602-1/01/2012	Reef Check California, 2020	L_ne_p_469	Laminaria	spp.	36.5623	-121.96	United States of America	Pescadero	ne_pacific	2012-01-01	both	0.1462	-0.25398	0.00359923	1.28328	72.5488
Macrocystis-33.73792--118.392-1/01/2015	Reef Check California, 2020	M_ne_p_527	Macrocystis	pyrifera	33.7379	-118.392	United States of America	120 Reef	ne_pacific	2015-01-01	both	0.243667	-0.0750325	0.00543447	7.63389	191.584
Macrocystis-33.54396--117.7999-1/01/2015	Reef Check California, 2020	M_ne_p_788	Macrocystis	pyrifera	33.544	-117.8	United States of America	Shaws Cove	ne_pacific	2015-01-01	both	2.37575	0.722718	0.0341121	1.74934	177.615
Macrocystis-36.5602--121.9459-1/01/2010	Reef Check California, 2020	M_ne_p_817	Macrocystis	pyrifera	36.5602	-121.946	United States of America	Stillwater Cove Monterey	ne_pacific	2010-01-01	both	0.0609167	-0.560666	0.00177633	0.795649	119.463
Nereocystis-39.30323--123.8034-1/01/2014	Reef Check California, 2020	N_ne_p_906	Nereocystis	luetkeana	39.3032	-123.803	United States of America	Portuguese Beach	ne_pacific	2014-01-01	both	0.121833	-0.317849	0.00310699	6.47733	120.015
Macrocystis-34.04852--119.5523-1/01/2013	Reef Check California, 2020	M_ne_p_774	Macrocystis	pyrifera	34.0485	-119.552	United States of America	Scorpion Anchorage	ne_pacific	2013-01-01	both	0.243667	-0.0750325	0.00543447	6.42468	294.186
Macrocystis-33.54555--117.8037-1/01/2014	Reef Check California, 2020	M_ne_p_781	Macrocystis	pyrifera	33.5455	-117.804	United States of America	Seal Rock North Crescent Bay	ne_pacific	2014-01-01	both	1.8275	0.630809	0.0276057	4.06101	302.71
Macrocystis-33.54317--117.7966-1/01/2010	Reef Check California, 2020	M_ne_p_586	Macrocystis	pyrifera	33.5432	-117.797	United States of America	Divers Cove	ne_pacific	2010-01-01	both	2.31483	0.713619	0.0334048	2.9564	177.879
Macrocystis-34.42185--119.9515-1/01/2007	Reef Check California, 2020	M_ne_p_699	Macrocystis	pyrifera	34.4218	-119.951	United States of America	ples Reef	ne_pacific	2007-01-01	both	0.121833	-0.317849	0.00310699	14.9669	329.454
Macrocystis-34.01263--119.3642-1/01/2011	Reef Check California, 2020	M_ne_p_652	Macrocystis	pyrifera	34.0126	-119.364	United States of America	Light House	ne_pacific	2011-01-01	both	0.487333	0.167784	0.00950548	10.5974	341.642
Laminaria-36.637768--121.923218-1/01/2008	Reef Check California, 2020	L_ne_p_397	Laminaria	spp.	36.6378	-121.923	United States of America	Coral St Lucus Pt	ne_pacific	2008-01-01	both	0.0609167	-0.560666	0.00177633	0.261259	94.1727
Macrocystis-33.54555--117.8037-1/01/2017	Reef Check California, 2020	M_ne_p_782	Macrocystis	pyrifera	33.5455	-117.804	United States of America	Seal Rock North Crescent Bay	ne_pacific	2017-01-01	both	3.53317	0.86175	0.0469829	3.82674	436.643
Macrocystis-34.04353--118.9449-1/01/2007	Reef Check California, 2020	M_ne_p_644	Macrocystis	pyrifera	34.0435	-118.945	United States of America	Leo Carillo North	ne_pacific	2007-01-01	both	0.0609167	-0.560666	0.00177633	4.83842	223.345
Macrocystis-33.747--118.4159-1/01/2017	Reef Check California, 2020	M_ne_p_615	Macrocystis	pyrifera	33.747	-118.416	United States of America	Hawthorne Reef	ne_pacific	2017-01-01	both	0.487333	0.167784	0.00950548	6.73832	571.516
Macrocystis-34.055--119.81-1/01/2015	Reef Check California, 2020	M_ne_p_585	Macrocystis	pyrifera	34.055	-119.81	United States of America	Cueva Valdez	ne_pacific	2015-01-01	both	3.16767	0.823496	0.0430216	8.29488	324.923
Laminaria-34.023281--120.440453-1/01/2007	Reef Check California, 2020	L_ne_p_435	Laminaria	spp.	34.0233	-120.44	United States of America	Judith Reserve San Miguel Island	ne_pacific	2007-01-01	both	0.852833	0.363824	0.0149284	4.5042	269.096
Laminaria-34.055--119.809998-1/01/2011	Reef Check California, 2020	L_ne_p_406	Laminaria	spp.	34.055	-119.81	United States of America	Cueva Valdez	ne_pacific	2011-01-01	both	0.487333	0.167784	0.00950548	0.588089	37.3807
Macrocystis-33.5898--117.8687-1/01/2009	Reef Check California, 2020	M_ne_p_660	Macrocystis	pyrifera	33.5898	-117.869	United States of America	Little Coro Del Mar	ne_pacific	2009-01-01	both	0.791916	0.337863	0.0140622	3.33963	178.398
Macrocystis-33.54225--117.795-1/01/2011	Reef Check California, 2020	M_ne_p_617	Macrocystis	pyrifera	33.5423	-117.795	United States of America	Heisler Park	ne_pacific	2011-01-01	both	2.924	0.795457	0.0403317	19.0752	1194.05
Laminaria-34.048515--119.552299-1/01/2014	Reef Check California, 2020	L_ne_p_494	Laminaria	spp.	34.0485	-119.552	United States of America	Scorpion Anchorage	ne_pacific	2014-01-01	both	1.70567	0.60664	0.0261114	7.36484	194.98
Macrocystis-36.61045--121.8943-1/01/2013	Reef Check California, 2020	M_ne_p_556	Macrocystis	pyrifera	36.6105	-121.894	United States of America	Breakwater	ne_pacific	2013-01-01	both	0.1462	-0.25398	0.00359923	0.316927	32.4718
Macrocystis-33.747--118.4159-1/01/2015	Reef Check California, 2020	M_ne_p_1039	Macrocystis	pyrifera	33.747	-118.416	United States of America	Hawthorne Reef	ne_pacific	2015-01-01	both	0.609167	0.245954	0.01138	2.65521	256.157
Macrocystis-36.52248--121.9386-1/01/2012	Reef Check California, 2020	M_ne_p_693	Macrocystis	pyrifera	36.5225	-121.939	United States of America	Middle Reef	ne_pacific	2012-01-01	both	0.0609167	-0.560666	0.00177633	0.900062	43.6336
Laminaria-35.500275--121.054932-1/01/2016	Reef Check California, 2020	L_ne_p_429	Laminaria	spp.	35.5003	-121.055	United States of America	Harmony	ne_pacific	2016-01-01	both	0.609167	0.245954	0.01138	0.571917	26.6253
Laminaria-34.015751--119.371498-1/01/2011	Reef Check California, 2020	L_ne_p_389	Laminaria	spp.	34.0158	-119.371	United States of America	Cathedral Wall	ne_pacific	2011-01-01	both	0.609167	0.245954	0.01138	8.45227	207.386
Macrocystis-33.47715--117.7274-1/01/2014	Reef Check California, 2020	M_ne_p_989	Macrocystis	pyrifera	33.4772	-117.727	United States of America	Salt Creek	ne_pacific	2014-01-01	both	0.121833	-0.317849	0.00310699	1.54524	144.22
Macrocystis-36.61045--121.8943-1/01/2007	Reef Check California, 2020	M_ne_p_1007	Macrocystis	pyrifera	36.6105	-121.894	United States of America	Breakwater	ne_pacific	2007-01-01	both	0.0609167	-0.560666	0.00177633	0.155206	64.5035
Macrocystis-33.895--120.125-1/01/2017	Reef Check California, 2020	M_ne_p_803	Macrocystis	pyrifera	33.895	-120.125	United States of America	South Point	ne_pacific	2017-01-01	both	1.70567	0.60664	0.0261114	21.6868	419.473
Macrocystis-33.73615--118.3763-1/01/2015	Reef Check California, 2020	M_ne_p_534	Macrocystis	pyrifera	33.7362	-118.376	United States of America	Abalone Cove	ne_pacific	2015-01-01	both	0.2924	-0.0111633	0.00629545	1.41471	102.931
Macrocystis-34.46106--120.0669-1/01/2013	Reef Check California, 2020	M_ne_p_763	Macrocystis	pyrifera	34.4611	-120.067	United States of America	Refugio State Beach	ne_pacific	2013-01-01	both	0.0609167	-0.560666	0.00177633	1.2399	101.517
Laminaria-32.816299--118.360001-1/01/2010	Reef Check California, 2020	L_ne_p_1028	Laminaria	spp.	32.8163	-118.36	United States of America	Petters Kelp Reef	ne_pacific	2010-01-01	both	0.121833	-0.317849	0.00310699	2.79508	188.531
Laminaria-35.277134--120.892899-1/01/2008	Reef Check California, 2020	L_ne_p_498	Laminaria	spp.	35.2771	-120.893	United States of America	Spooners Cove	ne_pacific	2008-01-01	both	0.3655	0.0670062	0.00753696	1.1813	52.3492
Macrocystis-34.01263--119.3642-1/01/2008	Reef Check California, 2020	M_ne_p_650	Macrocystis	pyrifera	34.0126	-119.364	United States of America	Light House	ne_pacific	2008-01-01	both	1.0965	0.451862	0.0182832	14.9936	400.996
Macrocystis-33.54396--117.7999-1/01/2017	Reef Check California, 2020	M_ne_p_790	Macrocystis	pyrifera	33.544	-117.8	United States of America	Shaws Cove	ne_pacific	2017-01-01	both	2.5585	0.748679	0.0362134	2.82049	570.35
Laminaria-34.017467--119.362396-1/01/2009	Reef Check California, 2020	L_ne_p_1071	Laminaria	spp.	34.0175	-119.362	United States of America	Landing Cove	ne_pacific	2009-01-01	both	0.852833	0.363824	0.0149284	3.97053	197.759
Nereocystis-36.10385--121.6281-1/01/2015	Reef Check California, 2020	N_ne_p_866	Nereocystis	luetkeana	36.1039	-121.628	United States of America	Dolan	ne_pacific	2015-01-01	both	0.487333	0.167784	0.00950548	2.96465	148.061
Laminaria-36.069183--121.600601-1/01/2016	Reef Check California, 2020	L_ne_p_375	Laminaria	spp.	36.0692	-121.601	United States of America	Big Creek	ne_pacific	2016-01-01	both	0.54825	0.209045	0.0104529	1.30362	79.1201
Macrocystis-39.27191--123.7959-1/01/2008	Reef Check California, 2020	M_ne_p_827	Macrocystis	pyrifera	39.2719	-123.796	United States of America	Van Damme	ne_pacific	2008-01-01	both	0.121833	-0.317849	0.00310699	7.34985	188.51
Macrocystis-32.72862--117.265-1/01/2007	Reef Check California, 2020	M_ne_p_1052	Macrocystis	pyrifera	32.7286	-117.265	United States of America	North Hill Street	ne_pacific	2007-01-01	both	0.3655	0.0670062	0.00753696	1.0815	114.779
Macrocystis-33.383--118.35-1/01/2011	Reef Check California, 2020	M_ne_p_1000	Macrocystis	pyrifera	33.383	-118.35	United States of America	Torqua	ne_pacific	2011-01-01	both	0.121833	-0.317849	0.00310699	1.22094	183.8
Laminaria-36.069183--121.600601-1/01/2011	Reef Check California, 2020	L_ne_p_371	Laminaria	spp.	36.0692	-121.601	United States of America	Big Creek	ne_pacific	2011-01-01	both	0.609167	0.245954	0.01138	0.897622	158.539
Macrocystis-36.52248--121.9386-1/01/2017	Reef Check California, 2020	M_ne_p_698	Macrocystis	pyrifera	36.5225	-121.939	United States of America	Middle Reef	ne_pacific	2017-01-01	both	0.121833	-0.317849	0.00310699	1.89072	115.119
Macrocystis-34.42185--119.9515-1/01/2009	Reef Check California, 2020	M_ne_p_701	Macrocystis	pyrifera	34.4218	-119.951	United States of America	ples Reef	ne_pacific	2009-01-01	both	1.21833	0.488771	0.0199049	3.64114	198.859
Laminaria-33.462833--118.4916-1/01/2007	Reef Check California, 2020	L_ne_p_495	Laminaria	spp.	33.4628	-118.492	United States of America	Ship Rock	ne_pacific	2007-01-01	both	0.974667	0.410601	0.0166261	2.21027	275.151
Macrocystis-34.01747--119.3624-1/01/2015	Reef Check California, 2020	M_ne_p_634	Macrocystis	pyrifera	34.0175	-119.362	United States of America	Landing Cove	ne_pacific	2015-01-01	both	0.609167	0.245954	0.01138	1.6605	83.4265
Laminaria-41.055--124.14-1/01/2017	Reef Check California, 2020	L_ne_p_509	Laminaria	spp.	41.055	-124.14	United States of America	Trinidad	ne_pacific	2017-01-01	both	0.243667	-0.0750325	0.00543447	1.95973	211.907
Macrocystis-33.94397--119.9648-1/01/2016	Reef Check California, 2020	M_ne_p_596	Macrocystis	pyrifera	33.944	-119.965	United States of America	East Point	ne_pacific	2016-01-01	both	1.34017	0.522159	0.0214955	13.5111	430.235
Nereocystis-35.50028--121.0549-1/01/2017	Reef Check California, 2020	N_ne_p_881	Nereocystis	luetkeana	35.5003	-121.055	United States of America	Harmony	ne_pacific	2017-01-01	both	0.121833	-0.317849	0.00310699	1.11286	31.9799
Laminaria-33.448318--118.490601-1/01/2008	Reef Check California, 2020	L_ne_p_1019	Laminaria	spp.	33.4483	-118.491	United States of America	Isthmus Reef	ne_pacific	2008-01-01	both	0.121833	-0.317849	0.00310699	0.605868	148.04
Laminaria-36.621849--121.90168-1/01/2017	Reef Check California, 2020	L_ne_p_431	Laminaria	spp.	36.6218	-121.902	United States of America	Hopkins	ne_pacific	2017-01-01	both	0.3655	0.0670062	0.00753696	2.48537	100.24
Laminaria-35.471779--121.021248-1/01/2016	Reef Check California, 2020	L_ne_p_417	Laminaria	spp.	35.4718	-121.021	United States of America	Estero	ne_pacific	2016-01-01	both	0.243667	-0.0750325	0.00543447	0.375343	25.1774
Macrocystis-36.6184--121.8976-1/01/2014	Reef Check California, 2020	M_ne_p_681	Macrocystis	pyrifera	36.6184	-121.898	United States of America	MacAbee	ne_pacific	2014-01-01	both	0.3655	0.0670062	0.00753696	1.52021	150.85
Macrocystis-34.02737--120.414-1/01/2007	Reef Check California, 2020	M_ne_p_826	Macrocystis	pyrifera	34.0274	-120.414	United States of America	Tyler Bight	ne_pacific	2007-01-01	both	1.462	0.55264	0.0230584	10.7238	238.92
Laminaria-36.278454--121.880859-1/01/2015	Reef Check California, 2020	L_ne_p_365	Laminaria	spp.	36.2785	-121.881	United States of America	Andrew Molera	ne_pacific	2015-01-01	both	0.243667	-0.0750325	0.00543447	0.506101	62.4262
Macrocystis-36.53908--121.9351-1/01/2017	Reef Check California, 2020	M_ne_p_570	Macrocystis	pyrifera	36.5391	-121.935	United States of America	Carmel River	ne_pacific	2017-01-01	both	0.487333	0.167784	0.00950548	2.1704	115.969
Laminaria-32.852165--117.269867-1/01/2011	Reef Check California, 2020	L_ne_p_938	Laminaria	spp.	32.8522	-117.27	United States of America	La Jolla Cove	ne_pacific	2011-01-01	both	0.243667	-0.0750325	0.00543447	1.61859	181.272
Macrocystis-33.54317--117.7966-1/01/2012	Reef Check California, 2020	M_ne_p_588	Macrocystis	pyrifera	33.5432	-117.797	United States of America	Divers Cove	ne_pacific	2012-01-01	both	10.5264	1.24418	0.113337	12.1053	904.126
Macrocystis-34.04852--119.5523-1/01/2014	Reef Check California, 2020	M_ne_p_775	Macrocystis	pyrifera	34.0485	-119.552	United States of America	Scorpion Anchorage	ne_pacific	2014-01-01	both	1.70567	0.60664	0.0261114	7.36484	194.98
Macrocystis-39.27191--123.7959-1/01/2011	Reef Check California, 2020	M_ne_p_828	Macrocystis	pyrifera	39.2719	-123.796	United States of America	Van Damme	ne_pacific	2011-01-01	both	0.0664545	-0.530185	0.00190548	10.7884	197.575
Macrocystis-33.7119--118.242-1/01/2009	Reef Check California, 2020	M_ne_p_968	Macrocystis	pyrifera	33.7119	-118.242	United States of America	LA Federal Breakwater	ne_pacific	2009-01-01	both	0.3655	0.0670062	0.00753696	2.24889	233.708
Laminaria-36.125919--121.647408-1/01/2017	Reef Check California, 2020	L_ne_p_416	Laminaria	spp.	36.1259	-121.647	United States of America	Esalen	ne_pacific	2017-01-01	both	0.487333	0.167784	0.00950548	2.10992	104.048
Laminaria-34.017467--119.362396-1/01/2010	Reef Check California, 2020	L_ne_p_1022	Laminaria	spp.	34.0175	-119.362	United States of America	Landing Cove	ne_pacific	2010-01-01	both	0.487333	0.167784	0.00950548	3.75661	141.498
Macrocystis-36.0085--121.5234-1/01/2015	Reef Check California, 2020	M_ne_p_657	Macrocystis	pyrifera	36.0085	-121.523	United States of America	Limkiln	ne_pacific	2015-01-01	both	0.121833	-0.317849	0.00310699	0.323852	64.4006
Macrocystis-33.5898--117.8687-1/01/2014	Reef Check California, 2020	M_ne_p_977	Macrocystis	pyrifera	33.5898	-117.869	United States of America	Little Coro Del Mar	ne_pacific	2014-01-01	both	0.852834	0.363824	0.0149284	3.57978	250.279
Laminaria-34.014729--119.4375-1/01/2010	Reef Check California, 2020	L_ne_p_1018	Laminaria	spp.	34.0147	-119.438	United States of America	Goldfish Bowl	ne_pacific	2010-01-01	both	0.121833	-0.317849	0.00310699	4.92834	166.685
Nereocystis-39.30528--123.8112-1/01/2007	Reef Check California, 2020	N_ne_p_883	Nereocystis	luetkeana	39.3053	-123.811	United States of America	Mendocino Headlands	ne_pacific	2007-01-01	both	0.0609167	-0.560666	0.00177633	2.28219	498.142
Macrocystis-34.03517--118.6081-1/01/2017	Reef Check California, 2020	M_ne_p_551	Macrocystis	pyrifera	34.0352	-118.608	United States of America	Big Rock	ne_pacific	2017-01-01	both	2.80217	0.780548	0.0389706	1.31285	185.597
Macrocystis-36.5602--121.9459-1/01/2007	Reef Check California, 2020	M_ne_p_814	Macrocystis	pyrifera	36.5602	-121.946	United States of America	Stillwater Cove Monterey	ne_pacific	2007-01-01	both	0.487333	0.167784	0.00950548	0.292875	79.3736
Laminaria-38.510601--123.245064-1/01/2008	Reef Check California, 2020	L_ne_p_420	Laminaria	spp.	38.5106	-123.245	United States of America	Ft Ross	ne_pacific	2008-01-01	both	0.243667	-0.0750325	0.00543447	6.00675	200.304
Laminaria-32.694233--117.268066-1/01/2015	Reef Check California, 2020	L_ne_p_1065	Laminaria	spp.	32.6942	-117.268	United States of America	Broomtail Reef	ne_pacific	2015-01-01	both	1.21833	0.488771	0.0199049	3.00846	294.223
Laminaria-32.694233--117.268066-1/01/2017	Reef Check California, 2020	L_ne_p_1066	Laminaria	spp.	32.6942	-117.268	United States of America	Broomtail Reef	ne_pacific	2017-01-01	both	0.3655	0.0670062	0.00753696	4.23371	394.123
Macrocystis-34.05416--119.756-1/01/2010	Reef Check California, 2020	M_ne_p_963	Macrocystis	pyrifera	34.0542	-119.756	United States of America	Frys Anchorage	ne_pacific	2010-01-01	both	0.121833	-0.317849	0.00310699	1.4173	52.2695
Laminaria-35.52776--121.0856-1/01/2015	Reef Check California, 2020	L_ne_p_519	Laminaria	spp.	35.5278	-121.086	United States of America	White Rocks	ne_pacific	2015-01-01	both	0.3655	0.0670062	0.00753696	0.644947	50.3046
Laminaria-33.462833--118.4916-1/01/2009	Reef Check California, 2020	L_ne_p_944	Laminaria	spp.	33.4628	-118.492	United States of America	Ship Rock	ne_pacific	2009-01-01	both	0.487333	0.167784	0.00950548	1.62863	218.209
Macrocystis-33.45124--118.5021-1/01/2014	Reef Check California, 2020	M_ne_p_1049	Macrocystis	pyrifera	33.4512	-118.502	United States of America	Lions Head	ne_pacific	2014-01-01	both	0.609167	0.245954	0.01138	3.1016	301.75
Macrocystis-36.61045--121.8943-1/01/2016	Reef Check California, 2020	M_ne_p_559	Macrocystis	pyrifera	36.6105	-121.894	United States of America	Breakwater	ne_pacific	2016-01-01	both	0.791916	0.337863	0.0140622	2.54287	94.9991
Macrocystis-33.73792--118.392-1/01/2014	Reef Check California, 2020	M_ne_p_857	Macrocystis	pyrifera	33.7379	-118.392	United States of America	120 Reef	ne_pacific	2014-01-01	both	0.3655	0.0670062	0.00753696	5.55077	136.655
Laminaria-34.016499--119.368385-1/01/2009	Reef Check California, 2020	L_ne_p_1015	Laminaria	spp.	34.0165	-119.368	United States of America	Cathedral Cove	ne_pacific	2009-01-01	both	1.21833	0.488771	0.0199049	6.68025	365.764
Macrocystis-33.34917--118.325-1/01/2013	Reef Check California, 2020	M_ne_p_953	Macrocystis	pyrifera	33.3492	-118.325	United States of America	Casino Point	ne_pacific	2013-01-01	both	0.304583	0.00313707	0.00650619	1.67327	439.847
Laminaria-34.016499--119.368385-1/01/2013	Reef Check California, 2020	L_ne_p_1016	Laminaria	spp.	34.0165	-119.368	United States of America	Cathedral Cove	ne_pacific	2013-01-01	both	0.3655	0.0670062	0.00753696	2.80605	105.629
Macrocystis-35.52776--121.0856-1/01/2017	Reef Check California, 2020	M_ne_p_844	Macrocystis	pyrifera	35.5278	-121.086	United States of America	White Rocks	ne_pacific	2017-01-01	both	0.974666	0.410601	0.0166261	1.032	42.9114
Macrocystis-34.46106--120.0669-1/01/2015	Reef Check California, 2020	M_ne_p_764	Macrocystis	pyrifera	34.4611	-120.067	United States of America	Refugio State Beach	ne_pacific	2015-01-01	both	0.426417	0.121007	0.00853486	2.65487	115.585
Macrocystis-36.61923--121.8994-1/01/2007	Reef Check California, 2020	M_ne_p_537	Macrocystis	pyrifera	36.6192	-121.899	United States of America	Aquarium	ne_pacific	2007-01-01	both	0.121833	-0.317849	0.00310699	0.379253	83.1248
Nereocystis-38.55512--123.3057-1/01/2011	Reef Check California, 2020	N_ne_p_892	Nereocystis	luetkeana	38.5551	-123.306	United States of America	Ocean Cove	ne_pacific	2011-01-01	both	0.121833	-0.317849	0.00310699	10.3509	201.173
Laminaria-33.448318--118.490601-1/01/2007	Reef Check California, 2020	L_ne_p_935	Laminaria	spp.	33.4483	-118.491	United States of America	Isthmus Reef	ne_pacific	2007-01-01	both	0.731	0.309823	0.013183	1.76087	239.957
Laminaria-34.015751--119.371498-1/01/2009	Reef Check California, 2020	L_ne_p_388	Laminaria	spp.	34.0158	-119.371	United States of America	Cathedral Wall	ne_pacific	2009-01-01	both	0.243667	-0.0750325	0.00543447	5.82584	188.893
Laminaria-36.069183--121.600601-1/01/2017	Reef Check California, 2020	L_ne_p_376	Laminaria	spp.	36.0692	-121.601	United States of America	Big Creek	ne_pacific	2017-01-01	both	0.121833	-0.317849	0.00310699	1.02098	57.4291
Laminaria-36.619232--121.899414-1/01/2010	Reef Check California, 2020	L_ne_p_367	Laminaria	spp.	36.6192	-121.899	United States of America	Aquarium	ne_pacific	2010-01-01	both	0.0609167	-0.560666	0.00177633	0.698779	34.4287
Macrocystis-35.47178--121.0212-1/01/2015	Reef Check California, 2020	M_ne_p_602	Macrocystis	pyrifera	35.4718	-121.021	United States of America	Estero	ne_pacific	2015-01-01	both	0.121833	-0.317849	0.00310699	0.235718	20.7175
Macrocystis-33.9988--119.5505-1/01/2008	Reef Check California, 2020	M_ne_p_846	Macrocystis	pyrifera	33.9988	-119.55	United States of America	Yellowbanks	ne_pacific	2008-01-01	both	0.121833	-0.317849	0.00310699	3.27252	116.969
Macrocystis-33.46283--118.4916-1/01/2007	Reef Check California, 2020	M_ne_p_791	Macrocystis	pyrifera	33.4628	-118.492	United States of America	Ship Rock	ne_pacific	2007-01-01	both	0.974666	0.410601	0.0166261	2.21027	275.151
Macrocystis-36.61923--121.8994-1/01/2013	Reef Check California, 2020	M_ne_p_542	Macrocystis	pyrifera	36.6192	-121.899	United States of America	Aquarium	ne_pacific	2013-01-01	both	0.487333	0.167784	0.00950548	1.13764	148.748
Macrocystis-33.44832--118.4906-1/01/2011	Reef Check California, 2020	M_ne_p_1041	Macrocystis	pyrifera	33.4483	-118.491	United States of America	Isthmus Reef	ne_pacific	2011-01-01	both	0.3655	0.0670062	0.00753696	3.90091	145.925
Nereocystis-36.06918--121.6006-1/01/2017	Reef Check California, 2020	N_ne_p_862	Nereocystis	luetkeana	36.0692	-121.601	United States of America	Big Creek	ne_pacific	2017-01-01	both	0.121833	-0.317849	0.00310699	1.02098	57.4291
Laminaria-33.9988--119.5505-1/01/2008	Reef Check California, 2020	L_ne_p_523	Laminaria	spp.	33.9988	-119.55	United States of America	Yellowbanks	ne_pacific	2008-01-01	both	0.121833	-0.317849	0.00310699	3.27252	116.969
Macrocystis-34.42185--119.9515-1/01/2010	Reef Check California, 2020	M_ne_p_702	Macrocystis	pyrifera	34.4218	-119.951	United States of America	ples Reef	ne_pacific	2010-01-01	both	0.243667	-0.0750325	0.00543447	5.5076	279.948
Macrocystis-33.45124--118.5021-1/01/2008	Reef Check California, 2020	M_ne_p_1048	Macrocystis	pyrifera	33.4512	-118.502	United States of America	Lions Head	ne_pacific	2008-01-01	both	0.609167	0.245954	0.01138	1.43368	199.527
Macrocystis-34.04852--119.5523-1/01/2008	Reef Check California, 2020	M_ne_p_993	Macrocystis	pyrifera	34.0485	-119.552	United States of America	Scorpion Anchorage	ne_pacific	2008-01-01	both	0.974666	0.410601	0.0166261	8.13676	264.457
Macrocystis-36.52248--121.9386-1/01/2014	Reef Check California, 2020	M_ne_p_695	Macrocystis	pyrifera	36.5225	-121.939	United States of America	Middle Reef	ne_pacific	2014-01-01	both	0.54825	0.209045	0.0104529	1.20682	84.1615
Macrocystis-34.01473--119.4375-1/01/2014	Reef Check California, 2020	M_ne_p_606	Macrocystis	pyrifera	34.0147	-119.438	United States of America	Goldfish Bowl	ne_pacific	2014-01-01	both	0.609167	0.245954	0.01138	3.62204	210.709
Laminaria-35.500275--121.054932-1/01/2017	Reef Check California, 2020	L_ne_p_430	Laminaria	spp.	35.5003	-121.055	United States of America	Harmony	ne_pacific	2017-01-01	both	0.121833	-0.317849	0.00310699	1.11286	31.9799
Laminaria-35.277134--120.892899-1/01/2011	Reef Check California, 2020	L_ne_p_500	Laminaria	spp.	35.2771	-120.893	United States of America	Spooners Cove	ne_pacific	2011-01-01	both	0.487333	0.167784	0.00950548	1.48081	144.489
Macrocystis-36.5602--121.9459-1/01/2009	Reef Check California, 2020	M_ne_p_816	Macrocystis	pyrifera	36.5602	-121.946	United States of America	Stillwater Cove Monterey	ne_pacific	2009-01-01	both	0.0609167	-0.560666	0.00177633	0.381175	57.9391
Laminaria-35.52776--121.0856-1/01/2017	Reef Check California, 2020	L_ne_p_521	Laminaria	spp.	35.5278	-121.086	United States of America	White Rocks	ne_pacific	2017-01-01	both	0.974666	0.410601	0.0166261	1.032	42.9114
Macrocystis-33.54396--117.7999-1/01/2013	Reef Check California, 2020	M_ne_p_786	Macrocystis	pyrifera	33.544	-117.8	United States of America	Shaws Cove	ne_pacific	2013-01-01	both	3.77683	0.885113	0.0495796	5.62348	762.081
Macrocystis-33.736--118.4012-1/01/2016	Reef Check California, 2020	M_ne_p_1090	Macrocystis	pyrifera	33.736	-118.401	United States of America	Point Vicente East	ne_pacific	2016-01-01	both	0.609167	0.245954	0.01138	2.6177	273.518
Macrocystis-34.01263--119.3642-1/01/2014	Reef Check California, 2020	M_ne_p_655	Macrocystis	pyrifera	34.0126	-119.364	United States of America	Light House	ne_pacific	2014-01-01	both	10.3558	1.23846	0.111853	14.6788	379.854
Macrocystis-34.03565--119.7025-1/01/2011	Reef Check California, 2020	M_ne_p_732	Macrocystis	pyrifera	34.0356	-119.703	United States of America	Pelican Anchorage	ne_pacific	2011-01-01	both	0.0609167	-0.560666	0.00177633	4.84634	178.57
Macrocystis-34.01747--119.3624-1/01/2017	Reef Check California, 2020	M_ne_p_635	Macrocystis	pyrifera	34.0175	-119.362	United States of America	Landing Cove	ne_pacific	2017-01-01	both	1.34017	0.522159	0.0214955	3.39205	302.263
Macrocystis-36.62185--121.9017-1/01/2014	Reef Check California, 2020	M_ne_p_626	Macrocystis	pyrifera	36.6219	-121.902	United States of America	Hopkins	ne_pacific	2014-01-01	both	0.3655	0.0670062	0.00753696	1.31555	60.6708
Macrocystis-33.747--118.4159-1/01/2016	Reef Check California, 2020	M_ne_p_1040	Macrocystis	pyrifera	33.747	-118.416	United States of America	Hawthorne Reef	ne_pacific	2016-01-01	both	0.121833	-0.317849	0.00310699	2.25813	201.874
Nereocystis-38.5106--123.2451-1/01/2013	Reef Check California, 2020	N_ne_p_875	Nereocystis	luetkeana	38.5106	-123.245	United States of America	Ft Ross	ne_pacific	2013-01-01	both	0.121833	-0.317849	0.00310699	7.74324	338.896
Macrocystis-33.73615--118.3763-1/01/2007	Reef Check California, 2020	M_ne_p_529	Macrocystis	pyrifera	33.7362	-118.376	United States of America	Abalone Cove	ne_pacific	2007-01-01	both	0.121833	-0.317849	0.00310699	4.36342	193.249
Macrocystis-36.62185--121.9017-1/01/2012	Reef Check California, 2020	M_ne_p_624	Macrocystis	pyrifera	36.6219	-121.902	United States of America	Hopkins	ne_pacific	2012-01-01	both	0.243667	-0.0750325	0.00543447	0.719712	41.0716
Macrocystis-33.46283--118.4916-1/01/2009	Reef Check California, 2020	M_ne_p_997	Macrocystis	pyrifera	33.4628	-118.492	United States of America	Ship Rock	ne_pacific	2009-01-01	both	0.487333	0.167784	0.00950548	1.62863	218.209
Macrocystis-36.94858--122.0345-1/01/2015	Reef Check California, 2020	M_ne_p_767	Macrocystis	pyrifera	36.9486	-122.034	United States of America	Saber Jets	ne_pacific	2015-01-01	both	0.121833	-0.317849	0.00310699	0.0714727	9.55593
Laminaria-32.694233--117.268066-1/01/2014	Reef Check California, 2020	L_ne_p_928	Laminaria	spp.	32.6942	-117.268	United States of America	Broomtail Reef	ne_pacific	2014-01-01	both	0.121833	-0.317849	0.00310699	2.93051	291.346
Macrocystis-33.99853--118.8056-1/01/2017	Reef Check California, 2020	M_ne_p_748	Macrocystis	pyrifera	33.9985	-118.806	United States of America	Point Dume	ne_pacific	2017-01-01	both	0.3655	0.0670062	0.00753696	1.90077	237.276
Macrocystis-34.00413--118.7929-1/01/2015	Reef Check California, 2020	M_ne_p_730	Macrocystis	pyrifera	34.0041	-118.793	United States of America	Paradise Point	ne_pacific	2015-01-01	both	0.121833	-0.317849	0.00310699	2.18152	204.839
Macrocystis-36.5112--121.9463-1/01/2013	Reef Check California, 2020	M_ne_p_835	Macrocystis	pyrifera	36.5112	-121.946	United States of America	Weston	ne_pacific	2013-01-01	both	0.121833	-0.317849	0.00310699	1.10264	117.837
Macrocystis-34.01747--119.3624-1/01/2012	Reef Check California, 2020	M_ne_p_1044	Macrocystis	pyrifera	34.0175	-119.362	United States of America	Landing Cove	ne_pacific	2012-01-01	both	0.121833	-0.317849	0.00310699	2.85864	97.6242
Macrocystis-36.63493--121.92-1/01/2011	Reef Check California, 2020	M_ne_p_719	Macrocystis	pyrifera	36.6349	-121.92	United States of America	Otter Cove	ne_pacific	2011-01-01	both	0.121833	-0.317849	0.00310699	0.600129	31.6282
Macrocystis-33.73615--118.3763-1/01/2009	Reef Check California, 2020	M_ne_p_530	Macrocystis	pyrifera	33.7362	-118.376	United States of America	Abalone Cove	ne_pacific	2009-01-01	both	0.121833	-0.317849	0.00310699	3.48958	377.285
Macrocystis-36.61445--121.965-1/01/2012	Reef Check California, 2020	M_ne_p_754	Macrocystis	pyrifera	36.6144	-121.965	United States of America	Pt. Joe	ne_pacific	2012-01-01	both	0.121833	-0.317849	0.00310699	0.434377	26.3845
Laminaria-36.125919--121.647408-1/01/2016	Reef Check California, 2020	L_ne_p_415	Laminaria	spp.	36.1259	-121.647	United States of America	Esalen	ne_pacific	2016-01-01	both	0.121833	-0.317849	0.00310699	0.410189	36.8477
Macrocystis-33.54317--117.7966-1/01/2011	Reef Check California, 2020	M_ne_p_587	Macrocystis	pyrifera	33.5432	-117.797	United States of America	Divers Cove	ne_pacific	2011-01-01	both	6.9445	1.09847	0.0810334	6.00013	432.488
Laminaria-38.510601--123.245064-1/01/2013	Reef Check California, 2020	L_ne_p_421	Laminaria	spp.	38.5106	-123.245	United States of America	Ft Ross	ne_pacific	2013-01-01	both	0.121833	-0.317849	0.00310699	7.74324	338.896
Macrocystis-36.62185--121.9017-1/01/2008	Reef Check California, 2020	M_ne_p_620	Macrocystis	pyrifera	36.6219	-121.902	United States of America	Hopkins	ne_pacific	2008-01-01	both	0.0609167	-0.560666	0.00177633	1.36175	95.9169
Laminaria-36.637768--121.923218-1/01/2013	Reef Check California, 2020	L_ne_p_400	Laminaria	spp.	36.6378	-121.923	United States of America	Coral St Lucus Pt	ne_pacific	2013-01-01	both	0.0609167	-0.560666	0.00177633	1.21772	118.047
Nereocystis-35.50028--121.0549-1/01/2016	Reef Check California, 2020	N_ne_p_880	Nereocystis	luetkeana	35.5003	-121.055	United States of America	Harmony	ne_pacific	2016-01-01	both	0.609167	0.245954	0.01138	0.571917	26.6253
Nereocystis-39.27191--123.7959-1/01/2009	Reef Check California, 2020	N_ne_p_920	Nereocystis	luetkeana	39.2719	-123.796	United States of America	Van Damme	ne_pacific	2009-01-01	both	0.18275	-0.175811	0.00430903	11.2984	230.525
Macrocystis-33.71351--118.3181-1/01/2017	Reef Check California, 2020	M_ne_p_1057	Macrocystis	pyrifera	33.7135	-118.318	United States of America	White Point	ne_pacific	2017-01-01	both	0.243667	-0.0750325	0.00543447	3.06846	302.54
Macrocystis-36.62545--121.9119-1/01/2017	Reef Check California, 2020	M_ne_p_673	Macrocystis	pyrifera	36.6255	-121.912	United States of America	Lovers Point	ne_pacific	2017-01-01	both	0.243667	-0.0750325	0.00543447	4.63408	190.816
Macrocystis-36.61923--121.8994-1/01/2015	Reef Check California, 2020	M_ne_p_544	Macrocystis	pyrifera	36.6192	-121.899	United States of America	Aquarium	ne_pacific	2015-01-01	both	0.487333	0.167784	0.00950548	1.38276	78.4763
Laminaria-36.637768--121.923218-1/01/2011	Reef Check California, 2020	L_ne_p_398	Laminaria	spp.	36.6378	-121.923	United States of America	Coral St Lucus Pt	ne_pacific	2011-01-01	both	0.0609167	-0.560666	0.00177633	0.103362	16.3447
Macrocystis-34.03404--118.8713-1/01/2017	Reef Check California, 2020	M_ne_p_643	Macrocystis	pyrifera	34.034	-118.871	United States of America	Lechuza	ne_pacific	2017-01-01	both	0.121833	-0.317849	0.00310699	1.13262	112.738
Laminaria-32.728619--117.264999-1/01/2016	Reef Check California, 2020	L_ne_p_459	Laminaria	spp.	32.7286	-117.265	United States of America	North Hill Street	ne_pacific	2016-01-01	both	0.487333	0.167784	0.00950548	2.30637	297.99
Macrocystis-33.54225--117.795-1/01/2014	Reef Check California, 2020	M_ne_p_1081	Macrocystis	pyrifera	33.5423	-117.795	United States of America	Heisler Park	ne_pacific	2014-01-01	both	1.34017	0.522159	0.0214955	3.33811	325.968
Macrocystis-31.70223--116.6833-5/2/2018	mexcal_surveys_rodrigogo_2020	M_ne_p_289	Macrocystis	pyrifera	31.7022	-116.683	Mexico	enseda campo_kennedy_shallow	ne_pacific	2018-02-05	both	2.924	0.795457	0.0361905	1.02581	195.657
Macrocystis-36.62545--121.9119-1/01/2011	Reef Check California, 2020	M_ne_p_668	Macrocystis	pyrifera	36.6255	-121.912	United States of America	Lovers Point	ne_pacific	2011-01-01	both	0.243667	-0.0750325	0.00543447	1.15762	90.7661
Macrocystis-36.52248--121.9386-1/01/2009	Reef Check California, 2020	M_ne_p_690	Macrocystis	pyrifera	36.5225	-121.939	United States of America	Middle Reef	ne_pacific	2009-01-01	both	0.0609167	-0.560666	0.00177633	0.620063	94.1802
Laminaria-33.349167--118.324966-1/01/2012	Reef Check California, 2020	L_ne_p_380	Laminaria	spp.	33.3492	-118.325	United States of America	Casino Point	ne_pacific	2012-01-01	both	0.0609167	-0.560666	0.00177633	1.17798	133.954
Macrocystis-35.52776--121.0856-1/01/2015	Reef Check California, 2020	M_ne_p_842	Macrocystis	pyrifera	35.5278	-121.086	United States of America	White Rocks	ne_pacific	2015-01-01	both	0.3655	0.0670062	0.00753696	0.644947	50.3046
Nereocystis-36.20811--121.7522-1/01/2017	Reef Check California, 2020	N_ne_p_876	Nereocystis	luetkeana	36.2081	-121.752	United States of America	Fullers	ne_pacific	2017-01-01	both	0.487333	0.167784	0.00950548	0.80559	91.3957
Macrocystis-36.61045--121.8943-1/01/2015	Reef Check California, 2020	M_ne_p_558	Macrocystis	pyrifera	36.6105	-121.894	United States of America	Breakwater	ne_pacific	2015-01-01	both	0.426417	0.121007	0.00853486	3.66853	113.888
Macrocystis-36.62545--121.9119-1/01/2009	Reef Check California, 2020	M_ne_p_666	Macrocystis	pyrifera	36.6255	-121.912	United States of America	Lovers Point	ne_pacific	2009-01-01	both	0.121833	-0.317849	0.00310699	0.874612	64.1744
Macrocystis-33.71351--118.3181-1/01/2011	Reef Check California, 2020	M_ne_p_840	Macrocystis	pyrifera	33.7135	-118.318	United States of America	White Point	ne_pacific	2011-01-01	both	0.121833	-0.317849	0.00310699	3.18541	363.654
Macrocystis-36.61045--121.8943-1/01/2008	Reef Check California, 2020	M_ne_p_1078	Macrocystis	pyrifera	36.6105	-121.894	United States of America	Breakwater	ne_pacific	2008-01-01	both	0.121833	-0.317849	0.00310699	0.456213	60.7205
Laminaria-33.9988--119.5505-1/01/2009	Reef Check California, 2020	L_ne_p_524	Laminaria	spp.	33.9988	-119.55	United States of America	Yellowbanks	ne_pacific	2009-01-01	both	0.243667	-0.0750325	0.00543447	1.14857	70.7946
Macrocystis-33.54396--117.7999-1/01/2010	Reef Check California, 2020	M_ne_p_783	Macrocystis	pyrifera	33.544	-117.8	United States of America	Shaws Cove	ne_pacific	2010-01-01	both	0.487333	0.167784	0.00950548	8.81356	258.847
Macrocystis-36.62185--121.9017-1/01/2007	Reef Check California, 2020	M_ne_p_619	Macrocystis	pyrifera	36.6219	-121.902	United States of America	Hopkins	ne_pacific	2007-01-01	both	0.121833	-0.317849	0.00310699	0.955577	131.197
Laminaria-36.525299--121.9319-1/01/2007	Reef Check California, 2020	L_ne_p_496	Laminaria	spp.	36.5253	-121.932	United States of America	South Mostery	ne_pacific	2007-01-01	both	0.243667	-0.0750325	0.00543447	0.339435	108.92
Laminaria-34.015751--119.371498-1/01/2015	Reef Check California, 2020	L_ne_p_393	Laminaria	spp.	34.0158	-119.371	United States of America	Cathedral Wall	ne_pacific	2015-01-01	both	0.121833	-0.317849	0.00310699	1.34478	61.7116
Macrocystis-33.80365--118.3984-1/01/2007	Reef Check California, 2020	M_ne_p_1009	Macrocystis	pyrifera	33.8036	-118.398	United States of America	Malaga Cove	ne_pacific	2007-01-01	both	0.304583	0.00313707	0.00650619	4.97923	406.535
Macrocystis-36.5112--121.9463-1/01/2008	Reef Check California, 2020	M_ne_p_832	Macrocystis	pyrifera	36.5112	-121.946	United States of America	Weston	ne_pacific	2008-01-01	both	0.121833	-0.317849	0.00310699	0.153481	42.3786
Laminaria-34.016499--119.368385-1/01/2008	Reef Check California, 2020	L_ne_p_382	Laminaria	spp.	34.0165	-119.368	United States of America	Cathedral Cove	ne_pacific	2008-01-01	both	0.487333	0.167784	0.00950548	6.8036	246.566
Macrocystis-33.54555--117.8037-1/01/2010	Reef Check California, 2020	M_ne_p_777	Macrocystis	pyrifera	33.5455	-117.804	United States of America	Seal Rock North Crescent Bay	ne_pacific	2010-01-01	both	1.462	0.55264	0.0230584	9.47875	346.797
Laminaria-39.27191--123.7959-1/01/2007	Reef Check California, 2020	L_ne_p_510	Laminaria	spp.	39.2719	-123.796	United States of America	Van Damme	ne_pacific	2007-01-01	both	0.243667	-0.0750325	0.00543447	8.68753	179.192
Macrocystis-36.53908--121.9351-1/01/2015	Reef Check California, 2020	M_ne_p_569	Macrocystis	pyrifera	36.5391	-121.935	United States of America	Carmel River	ne_pacific	2015-01-01	both	0.731	0.309823	0.013183	3.96437	200.201
Laminaria-36.208107--121.752167-1/01/2017	Reef Check California, 2020	L_ne_p_424	Laminaria	spp.	36.2081	-121.752	United States of America	Fullers	ne_pacific	2017-01-01	both	0.487333	0.167784	0.00950548	0.80559	91.3957
Nereocystis-42.04516--124.2947-1/01/2017	Reef Check California, 2020	N_ne_p_882	Nereocystis	luetkeana	42.0452	-124.295	United States of America	Macklyn Cove	ne_pacific	2017-01-01	both	0.609167	0.245954	0.01138	0.392733	57.1809
Macrocystis-51.649167--128.1519-12/07/2019	Hakai_Nearshore_ Kelp	M_ne_p_48	Macrocystis	pyrifera	51.6492	-128.152	Canada	Calvert Westbeach	ne_pacific	2019-07-12	both	29.24	1.60208	0.256777	25.4885	1541.93
Macrocystis-36.62185--121.9017-1/01/2015	Reef Check California, 2020	M_ne_p_627	Macrocystis	pyrifera	36.6219	-121.902	United States of America	Hopkins	ne_pacific	2015-01-01	both	0.974666	0.410601	0.0166261	2.45249	113.305
Macrocystis-33.54317--117.7966-1/01/2015	Reef Check California, 2020	M_ne_p_960	Macrocystis	pyrifera	33.5432	-117.797	United States of America	Divers Cove	ne_pacific	2015-01-01	both	4.26417	0.927627	0.0546785	1.27272	177.658
Laminaria-34.034035--118.871315-1/01/2017	Reef Check California, 2020	L_ne_p_440	Laminaria	spp.	34.034	-118.871	United States of America	Lechuza	ne_pacific	2017-01-01	both	0.121833	-0.317849	0.00310699	1.13262	112.738
Macrocystis-36.61045--121.8943-1/01/2009	Reef Check California, 2020	M_ne_p_552	Macrocystis	pyrifera	36.6105	-121.894	United States of America	Breakwater	ne_pacific	2009-01-01	both	0.0609167	-0.560666	0.00177633	0.487923	32.977
Laminaria-34.055--119.809998-1/01/2008	Reef Check California, 2020	L_ne_p_405	Laminaria	spp.	34.055	-119.81	United States of America	Cueva Valdez	ne_pacific	2008-01-01	both	0.18275	-0.175811	0.00430903	4.38629	97.6732
Laminaria-35.277134--120.892899-1/01/2009	Reef Check California, 2020	L_ne_p_499	Laminaria	spp.	35.2771	-120.893	United States of America	Spooners Cove	ne_pacific	2009-01-01	both	1.21833	0.488771	0.0199049	1.70889	172.623
Macrocystis-34.01473--119.4375-1/01/2011	Reef Check California, 2020	M_ne_p_605	Macrocystis	pyrifera	34.0147	-119.438	United States of America	Goldfish Bowl	ne_pacific	2011-01-01	both	0.243667	-0.0750325	0.00543447	10.9208	422.679
Macrocystis-36.52681--121.9265-1/01/2008	Reef Check California, 2020	M_ne_p_706	Macrocystis	pyrifera	36.5268	-121.927	United States of America	North Mostery	ne_pacific	2008-01-01	both	0.121833	-0.317849	0.00310699	0.100716	45.241
Macrocystis-35.23745--120.9-1/01/2016	Reef Check California, 2020	M_ne_p_746	Macrocystis	pyrifera	35.2375	-120.9	United States of America	Point Buchon	ne_pacific	2016-01-01	both	0.852834	0.363824	0.0149284	0.888765	50.8004
Macrocystis-34.01747--119.3624-1/01/2016	Reef Check California, 2020	M_ne_p_1046	Macrocystis	pyrifera	34.0175	-119.362	United States of America	Landing Cove	ne_pacific	2016-01-01	both	0.609167	0.245954	0.01138	2.71643	166.679
Macrocystis-36.52248--121.9386-1/01/2007	Reef Check California, 2020	M_ne_p_688	Macrocystis	pyrifera	36.5225	-121.939	United States of America	Middle Reef	ne_pacific	2007-01-01	both	0.121833	-0.317849	0.00310699	0.38641	89.8423
Macrocystis-33.73792--118.392-1/01/2009	Reef Check California, 2020	M_ne_p_852	Macrocystis	pyrifera	33.7379	-118.392	United States of America	120 Reef	ne_pacific	2009-01-01	both	0.243667	-0.0750325	0.00543447	2.20251	218.173
Macrocystis-33.34917--118.325-1/01/2015	Reef Check California, 2020	M_ne_p_954	Macrocystis	pyrifera	33.3492	-118.325	United States of America	Casino Point	ne_pacific	2015-01-01	both	0.0406111	-0.702705	0.00128081	1.05075	139.003
Laminaria-33.57135--117.841103-1/01/2008	Reef Check California, 2020	L_ne_p_401	Laminaria	spp.	33.5714	-117.841	United States of America	Crystal Cove	ne_pacific	2008-01-01	both	0.54825	0.209045	0.0104529	3.46963	184.973
Macrocystis-35.27713--120.8929-1/01/2009	Reef Check California, 2020	M_ne_p_809	Macrocystis	pyrifera	35.2771	-120.893	United States of America	Spooners Cove	ne_pacific	2009-01-01	both	1.21833	0.488771	0.0199049	1.70889	172.623
Laminaria-34.015751--119.371498-1/01/2014	Reef Check California, 2020	L_ne_p_392	Laminaria	spp.	34.0158	-119.371	United States of America	Cathedral Wall	ne_pacific	2014-01-01	both	2.07117	0.674655	0.0305383	5.9655	283.906
Macrocystis-35.27713--120.8929-1/01/2014	Reef Check California, 2020	M_ne_p_812	Macrocystis	pyrifera	35.2771	-120.893	United States of America	Spooners Cove	ne_pacific	2014-01-01	both	0.243667	-0.0750325	0.00543447	2.00019	130.581
Laminaria-34.017467--119.362396-1/01/2015	Reef Check California, 2020	L_ne_p_437	Laminaria	spp.	34.0175	-119.362	United States of America	Landing Cove	ne_pacific	2015-01-01	both	0.609167	0.245954	0.01138	1.6605	83.4265
Macrocystis-36.62185--121.9017-1/01/2006	Reef Check California, 2020	M_ne_p_1100	Macrocystis	pyrifera	36.6219	-121.902	United States of America	Hopkins	ne_pacific	2006-01-01	both	0.121833	-0.317849	0.00310699	0.4988	152.956
Laminaria-38.510601--123.245064-1/01/2016	Reef Check California, 2020	L_ne_p_422	Laminaria	spp.	38.5106	-123.245	United States of America	Ft Ross	ne_pacific	2016-01-01	both	0.243667	-0.0750325	0.00543447	9.83937	339.775
Nereocystis-38.69121--123.4417-1/01/2016	Reef Check California, 2020	N_ne_p_896	Nereocystis	luetkeana	38.6912	-123.442	United States of America	Pebble Beach	ne_pacific	2016-01-01	both	0.609167	0.245954	0.01138	11.7662	453.086
Macrocystis-34.03404--118.8713-1/01/2008	Reef Check California, 2020	M_ne_p_637	Macrocystis	pyrifera	34.034	-118.871	United States of America	Lechuza	ne_pacific	2008-01-01	both	0.121833	-0.317849	0.00310699	5.08669	366.1
Macrocystis-36.6184--121.8976-1/01/2017	Reef Check California, 2020	M_ne_p_684	Macrocystis	pyrifera	36.6184	-121.898	United States of America	MacAbee	ne_pacific	2017-01-01	both	0.304583	0.00313707	0.00650619	2.78557	130.108
Macrocystis-33.95334--119.9691-1/01/2017	Reef Check California, 2020	M_ne_p_601	Macrocystis	pyrifera	33.9533	-119.969	United States of America	Elk Ridge	ne_pacific	2017-01-01	both	1.58383	0.58068	0.0245963	12.07	272.035
Macrocystis-33.80365--118.3984-1/01/2011	Reef Check California, 2020	M_ne_p_1086	Macrocystis	pyrifera	33.8036	-118.398	United States of America	Malaga Cove	ne_pacific	2011-01-01	both	0.731	0.309823	0.013183	2.60823	267.153
Macrocystis-33.80365--118.3984-1/01/2010	Reef Check California, 2020	M_ne_p_1011	Macrocystis	pyrifera	33.8036	-118.398	United States of America	Malaga Cove	ne_pacific	2010-01-01	both	0.121833	-0.317849	0.00310699	2.13513	174.397
Laminaria-38.540298--123.288803-1/01/2011	Reef Check California, 2020	L_ne_p_506	Laminaria	spp.	38.5403	-123.289	United States of America	Stillwater Cove Sonoma	ne_pacific	2011-01-01	both	0.243667	-0.0750325	0.00543447	7.94962	133.102
Macrocystis-34.03517--118.6081-1/01/2007	Reef Check California, 2020	M_ne_p_548	Macrocystis	pyrifera	34.0352	-118.608	United States of America	Big Rock	ne_pacific	2007-01-01	both	1.34017	0.522159	0.0214955	0.470378	25.8894
Laminaria-33.90155--120.103401-1/01/2014	Reef Check California, 2020	L_ne_p_434	Laminaria	spp.	33.9016	-120.103	United States of America	Johnsons Lee	ne_pacific	2014-01-01	both	0.121833	-0.317849	0.00310699	7.91893	219.57
Macrocystis-31.55047--116.6816-3/11/2018	mexcal_surveys_rodrigogo_2020	M_ne_p_294	Macrocystis	pyrifera	31.5505	-116.682	Mexico	santo_tomas puerto_santo_tomas_cabas_shallow	ne_pacific	2018-11-03	both	0.2924	-0.0111633	0.00564904	8.20602	367.309
Macrocystis-34.01263--119.3642-1/01/2012	Reef Check California, 2020	M_ne_p_653	Macrocystis	pyrifera	34.0126	-119.364	United States of America	Light House	ne_pacific	2012-01-01	both	0.487333	0.167784	0.00950548	16.854	347.458
Macrocystis-33.5898--117.8687-1/01/2015	Reef Check California, 2020	M_ne_p_978	Macrocystis	pyrifera	33.5898	-117.869	United States of America	Little Coro Del Mar	ne_pacific	2015-01-01	both	0.487333	0.167784	0.00950548	1.85703	198.324
Macrocystis-33.7604--118.4211-1/01/2015	Reef Check California, 2020	M_ne_p_578	Macrocystis	pyrifera	33.7604	-118.421	United States of America	Christmas Tree Cove	ne_pacific	2015-01-01	both	0.121833	-0.317849	0.00310699	1.80821	139.104
Laminaria-34.048515--119.552299-1/01/2017	Reef Check California, 2020	L_ne_p_943	Laminaria	spp.	34.0485	-119.552	United States of America	Scorpion Anchorage	ne_pacific	2017-01-01	both	1.8275	0.630809	0.0276057	4.08267	397.069
Laminaria-35.277134--120.892899-1/01/2012	Reef Check California, 2020	L_ne_p_501	Laminaria	spp.	35.2771	-120.893	United States of America	Spooners Cove	ne_pacific	2012-01-01	both	0.243667	-0.0750325	0.00543447	1.97684	130.455
Laminaria-33.71351--118.3181-1/01/2017	Reef Check California, 2020	L_ne_p_1031	Laminaria	spp.	33.7135	-118.318	United States of America	White Point	ne_pacific	2017-01-01	both	0.243667	-0.0750325	0.00543447	3.06846	302.54
Macrocystis-36.6184--121.8976-1/01/2008	Reef Check California, 2020	M_ne_p_675	Macrocystis	pyrifera	36.6184	-121.898	United States of America	MacAbee	ne_pacific	2008-01-01	both	0.3655	0.0670062	0.00753696	1.11681	129.574
Macrocystis-36.52681--121.9265-1/01/2015	Reef Check California, 2020	M_ne_p_712	Macrocystis	pyrifera	36.5268	-121.927	United States of America	North Mostery	ne_pacific	2015-01-01	both	0.731	0.309823	0.013183	3.56706	220.123
Laminaria-35.52776--121.0856-1/01/2016	Reef Check California, 2020	L_ne_p_520	Laminaria	spp.	35.5278	-121.086	United States of America	White Rocks	ne_pacific	2016-01-01	both	0.609167	0.245954	0.01138	0.218125	27.1931
Macrocystis-33.94397--119.9648-1/01/2008	Reef Check California, 2020	M_ne_p_591	Macrocystis	pyrifera	33.944	-119.965	United States of America	East Point	ne_pacific	2008-01-01	both	3.2895	0.836717	0.0443514	17.1814	346.935
Macrocystis-33.73615--118.3763-1/01/2016	Reef Check California, 2020	M_ne_p_535	Macrocystis	pyrifera	33.7362	-118.376	United States of America	Abalone Cove	ne_pacific	2016-01-01	both	0.852834	0.363824	0.0149284	1.96575	168.936
Macrocystis-33.94397--119.9648-1/01/2015	Reef Check California, 2020	M_ne_p_595	Macrocystis	pyrifera	33.944	-119.965	United States of America	East Point	ne_pacific	2015-01-01	both	0.609167	0.245954	0.01138	4.16972	133.416
Laminaria-35.537731--121.096634-1/01/2017	Reef Check California, 2020	L_ne_p_408	Laminaria	spp.	35.5377	-121.097	United States of America	Daddy Bob	ne_pacific	2017-01-01	both	0.121833	-0.317849	0.00310699	0.295382	26.7742
Macrocystis-36.61445--121.965-1/01/2010	Reef Check California, 2020	M_ne_p_752	Macrocystis	pyrifera	36.6144	-121.965	United States of America	Pt. Joe	ne_pacific	2010-01-01	both	0.243667	-0.0750325	0.00543447	0.643024	76.3431
Macrocystis-33.747--118.4159-1/01/2007	Reef Check California, 2020	M_ne_p_608	Macrocystis	pyrifera	33.747	-118.416	United States of America	Hawthorne Reef	ne_pacific	2007-01-01	both	0.121833	-0.317849	0.00310699	2.5531	239.277
Macrocystis-33.71351--118.3181-1/01/2009	Reef Check California, 2020	M_ne_p_1093	Macrocystis	pyrifera	33.7135	-118.318	United States of America	White Point	ne_pacific	2009-01-01	both	0.3655	0.0670062	0.00753696	5.80119	270.29
Laminaria-34.014729--119.4375-1/01/2009	Reef Check California, 2020	L_ne_p_426	Laminaria	spp.	34.0147	-119.438	United States of America	Goldfish Bowl	ne_pacific	2009-01-01	both	0.243667	-0.0750325	0.00543447	6.13395	237.094
Macrocystis-32.72862--117.265-1/01/2016	Reef Check California, 2020	M_ne_p_705	Macrocystis	pyrifera	32.7286	-117.265	United States of America	North Hill Street	ne_pacific	2016-01-01	both	0.487333	0.167784	0.00950548	2.30637	297.99
Macrocystis-36.6184--121.8976-1/01/2016	Reef Check California, 2020	M_ne_p_683	Macrocystis	pyrifera	36.6184	-121.898	United States of America	MacAbee	ne_pacific	2016-01-01	both	0.121833	-0.317849	0.00310699	2.00672	131.8
Laminaria-35.237446--120.900002-1/01/2013	Reef Check California, 2020	L_ne_p_473	Laminaria	spp.	35.2374	-120.9	United States of America	Point Buchon	ne_pacific	2013-01-01	both	0.609167	0.245954	0.01138	0.945708	101.523
Laminaria-36.614449--121.964996-1/01/2014	Reef Check California, 2020	L_ne_p_489	Laminaria	spp.	36.6144	-121.965	United States of America	Pt. Joe	ne_pacific	2014-01-01	both	0.121833	-0.317849	0.00310699	1.27866	73.0698
Laminaria-39.305283--123.811218-1/01/2011	Reef Check California, 2020	L_ne_p_453	Laminaria	spp.	39.3053	-123.811	United States of America	Mendocino Headlands	ne_pacific	2011-01-01	both	0.18275	-0.175811	0.00430903	25.3407	496.193
Macrocystis-33.94397--119.9648-1/01/2009	Reef Check California, 2020	M_ne_p_592	Macrocystis	pyrifera	33.944	-119.965	United States of America	East Point	ne_pacific	2009-01-01	both	0.121833	-0.317849	0.00310699	5.21471	218.548
Macrocystis-33.54555--117.8037-1/01/2016	Reef Check California, 2020	M_ne_p_1055	Macrocystis	pyrifera	33.5455	-117.804	United States of America	Seal Rock North Crescent Bay	ne_pacific	2016-01-01	both	3.2895	0.836717	0.0443514	1.75031	234.652
Laminaria-35.277134--120.892899-1/01/2014	Reef Check California, 2020	L_ne_p_503	Laminaria	spp.	35.2771	-120.893	United States of America	Spooners Cove	ne_pacific	2014-01-01	both	0.243667	-0.0750325	0.00543447	2.00019	130.581
Laminaria-34.014729--119.4375-1/01/2016	Reef Check California, 2020	L_ne_p_427	Laminaria	spp.	34.0147	-119.438	United States of America	Goldfish Bowl	ne_pacific	2016-01-01	both	0.487333	0.167784	0.00950548	2.84951	437.373
Macrocystis-33.73615--118.3763-1/01/2012	Reef Check California, 2020	M_ne_p_531	Macrocystis	pyrifera	33.7362	-118.376	United States of America	Abalone Cove	ne_pacific	2012-01-01	both	0.731	0.309823	0.013183	5.68518	300.119
Nereocystis-41.055--124.14-1/01/2008	Reef Check California, 2020	N_ne_p_917	Nereocystis	luetkeana	41.055	-124.14	United States of America	Trinidad	ne_pacific	2008-01-01	both	0.3655	0.0670062	0.00753696	1.27537	72.3093
Laminaria-33.462833--118.4916-1/01/2008	Reef Check California, 2020	L_ne_p_1006	Laminaria	spp.	33.4628	-118.492	United States of America	Ship Rock	ne_pacific	2008-01-01	both	0.3655	0.0670062	0.00753696	1.44726	207.15
Nereocystis-51.667117--128.14035-17/07/2018	Hakai_Nearshore_ Kelp	N_ne_p_51	Nereocystis	luetkeana	51.6671	-128.14	Canada	Calvert Northbeach	ne_pacific	2018-07-17	both	29.24	1.60208	0.256777	2.14921	488.361
Macrocystis-33.44832--118.4906-1/01/2012	Reef Check California, 2020	M_ne_p_1042	Macrocystis	pyrifera	33.4483	-118.491	United States of America	Isthmus Reef	ne_pacific	2012-01-01	both	0.609167	0.245954	0.01138	2.95785	175.131
Macrocystis-33.94397--119.9648-1/01/2012	Reef Check California, 2020	M_ne_p_593	Macrocystis	pyrifera	33.944	-119.965	United States of America	East Point	ne_pacific	2012-01-01	both	1.21833	0.488771	0.0199049	8.56859	221.975
Macrocystis-34.01747--119.3624-1/01/2014	Reef Check California, 2020	M_ne_p_633	Macrocystis	pyrifera	34.0175	-119.362	United States of America	Landing Cove	ne_pacific	2014-01-01	both	2.07117	0.674655	0.0305383	6.48128	253.317
Laminaria-36.069183--121.600601-1/01/2012	Reef Check California, 2020	L_ne_p_372	Laminaria	spp.	36.0692	-121.601	United States of America	Big Creek	ne_pacific	2012-01-01	both	0.121833	-0.317849	0.00310699	0.55958	75.9772
Laminaria-33.447--118.4848-1/01/2012	Reef Check California, 2020	L_ne_p_949	Laminaria	spp.	33.447	-118.485	United States of America	WIES Intake Pipes	ne_pacific	2012-01-01	both	1.0965	0.451862	0.0182832	1.1254	181.372
Macrocystis-33.46283--118.4916-1/01/2008	Reef Check California, 2020	M_ne_p_1012	Macrocystis	pyrifera	33.4628	-118.492	United States of America	Ship Rock	ne_pacific	2008-01-01	both	0.3655	0.0670062	0.00753696	1.44726	207.15
Laminaria-32.728619--117.264999-1/01/2007	Reef Check California, 2020	L_ne_p_1027	Laminaria	spp.	32.7286	-117.265	United States of America	North Hill Street	ne_pacific	2007-01-01	both	0.3655	0.0670062	0.00753696	1.0815	114.779
Laminaria-36.614449--121.964996-1/01/2009	Reef Check California, 2020	L_ne_p_484	Laminaria	spp.	36.6144	-121.965	United States of America	Pt. Joe	ne_pacific	2009-01-01	both	0.121833	-0.317849	0.00310699	1.28079	76.1535
Laminaria-33.57135--117.841103-1/01/2014	Reef Check California, 2020	L_ne_p_933	Laminaria	spp.	33.5714	-117.841	United States of America	Crystal Cove	ne_pacific	2014-01-01	both	1.21833	0.488771	0.0199049	2.12037	172.773
Macrocystis-33.95334--119.9691-1/01/2012	Reef Check California, 2020	M_ne_p_598	Macrocystis	pyrifera	33.9533	-119.969	United States of America	Elk Ridge	ne_pacific	2012-01-01	both	0.487333	0.167784	0.00950548	5.80273	198.034
Macrocystis-34.055--119.81-1/01/2017	Reef Check California, 2020	M_ne_p_1037	Macrocystis	pyrifera	34.055	-119.81	United States of America	Cueva Valdez	ne_pacific	2017-01-01	both	1.0965	0.451862	0.0182832	10.4684	712.223
Macrocystis-36.52248--121.9386-1/01/2010	Reef Check California, 2020	M_ne_p_691	Macrocystis	pyrifera	36.5225	-121.939	United States of America	Middle Reef	ne_pacific	2010-01-01	both	0.0609167	-0.560666	0.00177633	0.933892	70.9753
Macrocystis-33.73615--118.3763-1/01/2013	Reef Check California, 2020	M_ne_p_532	Macrocystis	pyrifera	33.7362	-118.376	United States of America	Abalone Cove	ne_pacific	2013-01-01	both	0.731	0.309823	0.013183	5.37873	253.159
Laminaria-34.016499--119.368385-1/01/2017	Reef Check California, 2020	L_ne_p_1017	Laminaria	spp.	34.0165	-119.368	United States of America	Cathedral Cove	ne_pacific	2017-01-01	both	1.0965	0.451862	0.0182832	1.81431	208.668
Laminaria-33.447--118.4848-1/01/2013	Reef Check California, 2020	L_ne_p_1034	Laminaria	spp.	33.447	-118.485	United States of America	WIES Intake Pipes	ne_pacific	2013-01-01	both	1.0965	0.451862	0.0182832	1.64397	214.617
Macrocystis-33.447--118.4848-1/01/2008	Reef Check California, 2020	M_ne_p_1058	Macrocystis	pyrifera	33.447	-118.485	United States of America	WIES Intake Pipes	ne_pacific	2008-01-01	both	0.731	0.309823	0.013183	0.988578	167.692
Macrocystis-36.61045--121.8943-1/01/2014	Reef Check California, 2020	M_ne_p_557	Macrocystis	pyrifera	36.6105	-121.894	United States of America	Breakwater	ne_pacific	2014-01-01	both	0.54825	0.209045	0.0104529	0.693837	37.447
Macrocystis-33.7604--118.4211-1/01/2009	Reef Check California, 2020	M_ne_p_956	Macrocystis	pyrifera	33.7604	-118.421	United States of America	Christmas Tree Cove	ne_pacific	2009-01-01	both	0.3655	0.0670062	0.00753696	4.44005	409.906
Laminaria-33.57135--117.841103-1/01/2009	Reef Check California, 2020	L_ne_p_402	Laminaria	spp.	33.5714	-117.841	United States of America	Crystal Cove	ne_pacific	2009-01-01	both	0.54825	0.209045	0.0104529	3.12075	215.471
Macrocystis-36.53908--121.9351-1/01/2013	Reef Check California, 2020	M_ne_p_567	Macrocystis	pyrifera	36.5391	-121.935	United States of America	Carmel River	ne_pacific	2013-01-01	both	0.487333	0.167784	0.00950548	2.08206	94.3253
Macrocystis-33.4508--118.4875-1/01/2012	Reef Check California, 2020	M_ne_p_1036	Macrocystis	pyrifera	33.4508	-118.487	United States of America	Bird Rock	ne_pacific	2012-01-01	both	0.487333	0.167784	0.00950548	1.81038	187.149
Macrocystis-36.52248--121.9386-1/01/2015	Reef Check California, 2020	M_ne_p_696	Macrocystis	pyrifera	36.5225	-121.939	United States of America	Middle Reef	ne_pacific	2015-01-01	both	0.974666	0.410601	0.0166261	2.99283	139.007
Nereocystis-38.5106--123.2451-1/01/2008	Reef Check California, 2020	N_ne_p_870	Nereocystis	luetkeana	38.5106	-123.245	United States of America	Ft Ross	ne_pacific	2008-01-01	both	0.243667	-0.0750325	0.00543447	6.00675	200.304
Macrocystis-33.383--118.35-1/01/2008	Reef Check California, 2020	M_ne_p_1056	Macrocystis	pyrifera	33.383	-118.35	United States of America	Torqua	ne_pacific	2008-01-01	both	0.487333	0.167784	0.00950548	0.954653	160.327
Macrocystis-36.5112--121.9463-1/01/2006	Reef Check California, 2020	M_ne_p_1104	Macrocystis	pyrifera	36.5112	-121.946	United States of America	Weston	ne_pacific	2006-01-01	both	0.121833	-0.317849	0.00310699	0.877508	109.585
Macrocystis-33.45124--118.5021-1/01/2011	Reef Check California, 2020	M_ne_p_973	Macrocystis	pyrifera	33.4512	-118.502	United States of America	Lions Head	ne_pacific	2011-01-01	both	0.121833	-0.317849	0.00310699	7.97904	626.619
Macrocystis-33.447--118.4848-1/01/2012	Reef Check California, 2020	M_ne_p_1005	Macrocystis	pyrifera	33.447	-118.485	United States of America	WIES Intake Pipes	ne_pacific	2012-01-01	both	1.0965	0.451862	0.0182832	1.1254	181.372
Macrocystis-36.5602--121.9459-1/01/2008	Reef Check California, 2020	M_ne_p_815	Macrocystis	pyrifera	36.5602	-121.946	United States of America	Stillwater Cove Monterey	ne_pacific	2008-01-01	both	0.243667	-0.0750325	0.00543447	0.396677	71.0464
Macrocystis-35.4408--120.9363-1/01/2011	Reef Check California, 2020	M_ne_p_571	Macrocystis	pyrifera	35.4408	-120.936	United States of America	Cayucos	ne_pacific	2011-01-01	both	0.3655	0.0670062	0.00753696	0.547951	246.944
Macrocystis-36.62545--121.9119-1/01/2008	Reef Check California, 2020	M_ne_p_665	Macrocystis	pyrifera	36.6255	-121.912	United States of America	Lovers Point	ne_pacific	2008-01-01	both	0.18275	-0.175811	0.00430903	0.662236	30.9309
Macrocystis-34.055--119.81-1/01/2010	Reef Check California, 2020	M_ne_p_958	Macrocystis	pyrifera	34.055	-119.81	United States of America	Cueva Valdez	ne_pacific	2010-01-01	both	0.609167	0.245954	0.01138	2.53802	83.525
Laminaria-34.017467--119.362396-1/01/2014	Reef Check California, 2020	L_ne_p_436	Laminaria	spp.	34.0175	-119.362	United States of America	Landing Cove	ne_pacific	2014-01-01	both	2.07117	0.674655	0.0305383	6.48129	253.317
Laminaria-32.852165--117.269867-1/01/2014	Reef Check California, 2020	L_ne_p_940	Laminaria	spp.	32.8522	-117.27	United States of America	La Jolla Cove	ne_pacific	2014-01-01	both	0.3655	0.0670062	0.00753696	1.80754	156.623
Macrocystis-33.73615--118.3763-1/01/2017	Reef Check California, 2020	M_ne_p_536	Macrocystis	pyrifera	33.7362	-118.376	United States of America	Abalone Cove	ne_pacific	2017-01-01	both	0.3655	0.0670062	0.00753696	2.1105	155.948
Macrocystis-36.5602--121.9459-1/01/2017	Reef Check California, 2020	M_ne_p_823	Macrocystis	pyrifera	36.5602	-121.946	United States of America	Stillwater Cove Monterey	ne_pacific	2017-01-01	both	1.8275	0.630809	0.0276057	17.2937	1109.84
Macrocystis-33.95334--119.9691-1/01/2015	Reef Check California, 2020	M_ne_p_600	Macrocystis	pyrifera	33.9533	-119.969	United States of America	Elk Ridge	ne_pacific	2015-01-01	both	2.80217	0.780548	0.0389706	7.39174	218.957
Macrocystis-33.7397--118.4137-1/01/2016	Reef Check California, 2020	M_ne_p_987	Macrocystis	pyrifera	33.7397	-118.414	United States of America	Point Vicente West	ne_pacific	2016-01-01	both	1.8275	0.630809	0.0276057	5.09238	463.65
Macrocystis-34.01747--119.3624-1/01/2013	Reef Check California, 2020	M_ne_p_1045	Macrocystis	pyrifera	34.0175	-119.362	United States of America	Landing Cove	ne_pacific	2013-01-01	both	0.3655	0.0670062	0.00753696	5.60072	164.365
Laminaria-34.016499--119.368385-1/01/2015	Reef Check California, 2020	L_ne_p_387	Laminaria	spp.	34.0165	-119.368	United States of America	Cathedral Cove	ne_pacific	2015-01-01	both	3.16767	0.823496	0.0430216	2.27747	216.979
Macrocystis-34.03404--118.8713-1/01/2012	Reef Check California, 2020	M_ne_p_640	Macrocystis	pyrifera	34.034	-118.871	United States of America	Lechuza	ne_pacific	2012-01-01	both	0.3655	0.0670062	0.00753696	2.14546	66.0731
Laminaria-33.57135--117.841103-1/01/2012	Reef Check California, 2020	L_ne_p_932	Laminaria	spp.	33.5714	-117.841	United States of America	Crystal Cove	ne_pacific	2012-01-01	both	0.609167	0.245954	0.01138	5.02273	240.864
Macrocystis-34.01747--119.3624-1/01/2009	Reef Check California, 2020	M_ne_p_1083	Macrocystis	pyrifera	34.0175	-119.362	United States of America	Landing Cove	ne_pacific	2009-01-01	both	0.852834	0.363824	0.0149284	3.97053	197.759
Laminaria-39.27191--123.7959-1/01/2009	Reef Check California, 2020	L_ne_p_512	Laminaria	spp.	39.2719	-123.796	United States of America	Van Damme	ne_pacific	2009-01-01	both	0.18275	-0.175811	0.00430903	11.2984	230.525
Macrocystis-33.54396--117.7999-1/01/2012	Reef Check California, 2020	M_ne_p_785	Macrocystis	pyrifera	33.544	-117.8	United States of America	Shaws Cove	ne_pacific	2012-01-01	both	0.974666	0.410601	0.0166261	6.72214	312.978
Macrocystis-33.34917--118.325-1/01/2016	Reef Check California, 2020	M_ne_p_955	Macrocystis	pyrifera	33.3492	-118.325	United States of America	Casino Point	ne_pacific	2016-01-01	both	0.304583	0.00313707	0.00650619	1.4058	417.298
Macrocystis-33.5898--117.8687-1/01/2011	Reef Check California, 2020	M_ne_p_661	Macrocystis	pyrifera	33.5898	-117.869	United States of America	Little Coro Del Mar	ne_pacific	2011-01-01	both	0.18275	-0.175811	0.00430903	4.14301	308.705
Laminaria-36.208107--121.752167-1/01/2016	Reef Check California, 2020	L_ne_p_423	Laminaria	spp.	36.2081	-121.752	United States of America	Fullers	ne_pacific	2016-01-01	both	0.121833	-0.317849	0.00310699	0.465065	29.1171
Laminaria-33.410526--118.378906-1/01/2012	Reef Check California, 2020	L_ne_p_443	Laminaria	spp.	33.4105	-118.379	United States of America	Long Point West	ne_pacific	2012-01-01	both	0.3655	0.0670062	0.00753696	1.19132	163.751
Laminaria-33.410526--118.378906-1/01/2010	Reef Check California, 2020	L_ne_p_1026	Laminaria	spp.	33.4105	-118.379	United States of America	Long Point West	ne_pacific	2010-01-01	both	0.243667	-0.0750325	0.00543447	0.888745	123.861
Macrocystis-33.80365--118.3984-1/01/2006	Reef Check California, 2020	M_ne_p_982	Macrocystis	pyrifera	33.8036	-118.398	United States of America	Malaga Cove	ne_pacific	2006-01-01	both	0.243667	-0.0750325	0.00543447	3.13124	292.29
Macrocystis-33.34917--118.325-1/01/2008	Reef Check California, 2020	M_ne_p_952	Macrocystis	pyrifera	33.3492	-118.325	United States of America	Casino Point	ne_pacific	2008-01-01	both	0.121833	-0.317849	0.00310699	2.39718	270.947
Macrocystis-34.42185--119.9515-1/01/2008	Reef Check California, 2020	M_ne_p_700	Macrocystis	pyrifera	34.4218	-119.951	United States of America	ples Reef	ne_pacific	2008-01-01	both	1.462	0.55264	0.0230584	8.8344	458.306
Laminaria-36.278454--121.880859-1/01/2017	Reef Check California, 2020	L_ne_p_366	Laminaria	spp.	36.2785	-121.881	United States of America	Andrew Molera	ne_pacific	2017-01-01	both	0.852833	0.363824	0.0149284	1.60756	86.2251
Macrocystis-36.5623--121.9596-1/01/2010	Reef Check California, 2020	M_ne_p_736	Macrocystis	pyrifera	36.5623	-121.96	United States of America	Pescadero	ne_pacific	2010-01-01	both	0.265818	-0.0445515	0.00582959	1.1761	73.0565
Laminaria-34.017467--119.362396-1/01/2013	Reef Check California, 2020	L_ne_p_1024	Laminaria	spp.	34.0175	-119.362	United States of America	Landing Cove	ne_pacific	2013-01-01	both	0.3655	0.0670062	0.00753696	5.60072	164.365
Laminaria-33.450798--118.487541-1/01/2011	Reef Check California, 2020	L_ne_p_923	Laminaria	spp.	33.4508	-118.488	United States of America	Bird Rock	ne_pacific	2011-01-01	both	0.243667	-0.0750325	0.00543447	1.07318	146.721
Macrocystis-34.03517--118.6081-1/01/2009	Reef Check California, 2020	M_ne_p_950	Macrocystis	pyrifera	34.0352	-118.608	United States of America	Big Rock	ne_pacific	2009-01-01	both	1.462	0.55264	0.0230584	1.26245	42.6656
Laminaria-36.526806--121.926544-1/01/2015	Reef Check California, 2020	L_ne_p_463	Laminaria	spp.	36.5268	-121.927	United States of America	North Mostery	ne_pacific	2015-01-01	both	0.731	0.309823	0.013183	3.56706	220.123
Macrocystis-34.40305--119.8661-1/01/2006	Reef Check California, 2020	M_ne_p_1101	Macrocystis	pyrifera	34.4031	-119.866	United States of America	IV Reef	ne_pacific	2006-01-01	both	0.243667	-0.0750325	0.00543447	3.21553	371.123
Laminaria-33.447--118.4848-1/01/2007	Reef Check California, 2020	L_ne_p_947	Laminaria	spp.	33.447	-118.485	United States of America	WIES Intake Pipes	ne_pacific	2007-01-01	both	0.121833	-0.317849	0.00310699	1.30968	208.588
Macrocystis-36.52248--121.9386-1/01/2011	Reef Check California, 2020	M_ne_p_692	Macrocystis	pyrifera	36.5225	-121.939	United States of America	Middle Reef	ne_pacific	2011-01-01	both	0.304583	0.00313707	0.00650619	0.967215	101.341
Laminaria-34.016499--119.368385-1/01/2012	Reef Check California, 2020	L_ne_p_385	Laminaria	spp.	34.0165	-119.368	United States of America	Cathedral Cove	ne_pacific	2012-01-01	both	0.487333	0.167784	0.00950548	7.73876	219.813
Laminaria-35.231201--120.885345-1/01/2017	Reef Check California, 2020	L_ne_p_455	Laminaria	spp.	35.2312	-120.885	United States of America	Monta De Oro	ne_pacific	2017-01-01	both	0.731	0.309823	0.013183	1.66865	95.7988
Macrocystis-33.71351--118.3181-1/01/2012	Reef Check California, 2020	M_ne_p_1002	Macrocystis	pyrifera	33.7135	-118.318	United States of America	White Point	ne_pacific	2012-01-01	both	0.243667	-0.0750325	0.00543447	2.90337	162.562
Macrocystis-33.54555--117.8037-1/01/2011	Reef Check California, 2020	M_ne_p_778	Macrocystis	pyrifera	33.5455	-117.804	United States of America	Seal Rock North Crescent Bay	ne_pacific	2011-01-01	both	3.04583	0.809757	0.0416818	7.97443	448.127
Macrocystis-34.01263--119.3642-1/01/2013	Reef Check California, 2020	M_ne_p_654	Macrocystis	pyrifera	34.0126	-119.364	United States of America	Light House	ne_pacific	2013-01-01	both	0.731	0.309823	0.013183	13.5474	421.55
Macrocystis-36.62545--121.9119-1/01/2006	Reef Check California, 2020	M_ne_p_1103	Macrocystis	pyrifera	36.6255	-121.912	United States of America	Lovers Point	ne_pacific	2006-01-01	both	0.121833	-0.317849	0.00310699	0.610189	71.1368
Macrocystis-35.27713--120.8929-1/01/2008	Reef Check California, 2020	M_ne_p_808	Macrocystis	pyrifera	35.2771	-120.893	United States of America	Spooners Cove	ne_pacific	2008-01-01	both	0.3655	0.0670062	0.00753696	1.1813	52.3492
Laminaria-39.27191--123.7959-1/01/2008	Reef Check California, 2020	L_ne_p_511	Laminaria	spp.	39.2719	-123.796	United States of America	Van Damme	ne_pacific	2008-01-01	both	0.121833	-0.317849	0.00310699	7.34985	188.51
Macrocystis-34.01263--119.3642-1/01/2009	Reef Check California, 2020	M_ne_p_651	Macrocystis	pyrifera	34.0126	-119.364	United States of America	Light House	ne_pacific	2009-01-01	both	1.8275	0.630809	0.0276057	8.86857	263.536
Macrocystis-51.649167--128.1519-12/07/2020	Hakai_Nearshore_ Kelp	M_ne_p_52	Macrocystis	pyrifera	51.6492	-128.152	Canada	Calvert Westbeach	ne_pacific	2020-07-12	both	14.62	1.35926	0.146805	29.9518	1645.21
Laminaria-35.277134--120.892899-1/01/2017	Reef Check California, 2020	L_ne_p_505	Laminaria	spp.	35.2771	-120.893	United States of America	Spooners Cove	ne_pacific	2017-01-01	both	0.121833	-0.317849	0.00310699	1.57805	108.721
Macrocystis-36.62545--121.9119-1/01/2007	Reef Check California, 2020	M_ne_p_664	Macrocystis	pyrifera	36.6255	-121.912	United States of America	Lovers Point	ne_pacific	2007-01-01	both	0.0406111	-0.702705	0.00128081	0.48603	105.702
Macrocystis-34.01263--119.3642-1/01/2017	Reef Check California, 2020	M_ne_p_656	Macrocystis	pyrifera	34.0126	-119.364	United States of America	Light House	ne_pacific	2017-01-01	both	1.21833	0.488771	0.0199049	9.31558	729.68
Macrocystis-33.54225--117.795-1/01/2013	Reef Check California, 2020	M_ne_p_618	Macrocystis	pyrifera	33.5423	-117.795	United States of America	Heisler Park	ne_pacific	2013-01-01	both	1.94933	0.653418	0.0290809	6.11199	407.969
Macrocystis-27.87027--115.0463-26/7/2019	mexcal_surveys_rodrigogo_2020	M_ne_p_276	Macrocystis	pyrifera	27.8703	-115.046	Mexico	punta_eugenia piedra_blanca_deep	ne_pacific	2019-07-26	both	0.3655	0.0670062	0.00676308	0.351946	68.5043
Macrocystis-34.04852--119.5523-1/01/2015	Reef Check California, 2020	M_ne_p_776	Macrocystis	pyrifera	34.0485	-119.552	United States of America	Scorpion Anchorage	ne_pacific	2015-01-01	both	0.243667	-0.0750325	0.00543447	1.61639	104.466
Laminaria-34.016499--119.368385-1/01/2011	Reef Check California, 2020	L_ne_p_384	Laminaria	spp.	34.0165	-119.368	United States of America	Cathedral Cove	ne_pacific	2011-01-01	both	0.3655	0.0670062	0.00753696	4.32358	164.439
Macrocystis-36.5253--121.9319-1/01/2007	Reef Check California, 2020	M_ne_p_792	Macrocystis	pyrifera	36.5253	-121.932	United States of America	South Mostery	ne_pacific	2007-01-01	both	0.243667	-0.0750325	0.00543447	0.339435	108.92
Macrocystis-33.94397--119.9648-1/01/2017	Reef Check California, 2020	M_ne_p_597	Macrocystis	pyrifera	33.944	-119.965	United States of America	East Point	ne_pacific	2017-01-01	both	0.609167	0.245954	0.01138	12.0216	558.126
Macrocystis-36.52681--121.9265-1/01/2010	Reef Check California, 2020	M_ne_p_707	Macrocystis	pyrifera	36.5268	-121.927	United States of America	North Mostery	ne_pacific	2010-01-01	both	0.243667	-0.0750325	0.00543447	3.18573	85.736
Macrocystis-33.73792--118.392-1/01/2010	Reef Check California, 2020	M_ne_p_853	Macrocystis	pyrifera	33.7379	-118.392	United States of America	120 Reef	ne_pacific	2010-01-01	both	0.487333	0.167784	0.00950548	8.68706	364.805
Macrocystis-32.8163--118.36-1/01/2010	Reef Check California, 2020	M_ne_p_1054	Macrocystis	pyrifera	32.8163	-118.36	United States of America	Petters Kelp Reef	ne_pacific	2010-01-01	both	0.121833	-0.317849	0.00310699	2.79508	188.531
Laminaria-39.305283--123.811218-1/01/2012	Reef Check California, 2020	L_ne_p_454	Laminaria	spp.	39.3053	-123.811	United States of America	Mendocino Headlands	ne_pacific	2012-01-01	both	0.121833	-0.317849	0.00310699	33.3556	563.505
Macrocystis-36.61923--121.8994-1/01/2016	Reef Check California, 2020	M_ne_p_545	Macrocystis	pyrifera	36.6192	-121.899	United States of America	Aquarium	ne_pacific	2016-01-01	both	0.243667	-0.0750325	0.00543447	1.24276	64.92
Macrocystis-33.54396--117.7999-1/01/2014	Reef Check California, 2020	M_ne_p_787	Macrocystis	pyrifera	33.544	-117.8	United States of America	Shaws Cove	ne_pacific	2014-01-01	both	1.21833	0.488771	0.0199049	3.42115	204.341
Macrocystis-34.42185--119.9515-1/01/2012	Reef Check California, 2020	M_ne_p_703	Macrocystis	pyrifera	34.4218	-119.951	United States of America	ples Reef	ne_pacific	2012-01-01	both	0.3655	0.0670062	0.00753696	10.6868	391.944
Macrocystis-36.5112--121.9463-1/01/2007	Reef Check California, 2020	M_ne_p_831	Macrocystis	pyrifera	36.5112	-121.946	United States of America	Weston	ne_pacific	2007-01-01	both	0.487333	0.167784	0.00950548	0.319778	102.422
Macrocystis-35.23745--120.9-1/01/2014	Reef Check California, 2020	M_ne_p_745	Macrocystis	pyrifera	35.2375	-120.9	United States of America	Point Buchon	ne_pacific	2014-01-01	both	0.243667	-0.0750325	0.00543447	0.714066	121.879
Macrocystis-34.01747--119.3624-1/01/2010	Reef Check California, 2020	M_ne_p_1043	Macrocystis	pyrifera	34.0175	-119.362	United States of America	Landing Cove	ne_pacific	2010-01-01	both	0.487333	0.167784	0.00950548	3.75661	141.498
Macrocystis-36.61445--121.965-1/01/2014	Reef Check California, 2020	M_ne_p_756	Macrocystis	pyrifera	36.6144	-121.965	United States of America	Pt. Joe	ne_pacific	2014-01-01	both	0.121833	-0.317849	0.00310699	1.27866	73.0698
Macrocystis-33.383--118.35-1/01/2010	Reef Check California, 2020	M_ne_p_999	Macrocystis	pyrifera	33.383	-118.35	United States of America	Torqua	ne_pacific	2010-01-01	both	0.243667	-0.0750325	0.00543447	1.43587	195.853
Macrocystis-36.63493--121.92-1/01/2013	Reef Check California, 2020	M_ne_p_721	Macrocystis	pyrifera	36.6349	-121.92	United States of America	Otter Cove	ne_pacific	2013-01-01	both	0.121833	-0.317849	0.00310699	0.905257	89.263
Macrocystis-36.61445--121.965-1/01/2009	Reef Check California, 2020	M_ne_p_751	Macrocystis	pyrifera	36.6144	-121.965	United States of America	Pt. Joe	ne_pacific	2009-01-01	both	0.121833	-0.317849	0.00310699	1.28079	76.1535
Laminaria-36.614449--121.964996-1/01/2012	Reef Check California, 2020	L_ne_p_487	Laminaria	spp.	36.6144	-121.965	United States of America	Pt. Joe	ne_pacific	2012-01-01	both	0.121833	-0.317849	0.00310699	0.434377	26.3845
Macrocystis-33.54555--117.8037-1/01/2013	Reef Check California, 2020	M_ne_p_780	Macrocystis	pyrifera	33.5455	-117.804	United States of America	Seal Rock North Crescent Bay	ne_pacific	2013-01-01	both	0.974666	0.410601	0.0166261	9.85931	430.504
Macrocystis-36.62545--121.9119-1/01/2012	Reef Check California, 2020	M_ne_p_669	Macrocystis	pyrifera	36.6255	-121.912	United States of America	Lovers Point	ne_pacific	2012-01-01	both	0.243667	-0.0750325	0.00543447	0.716022	42.7907
Macrocystis-34.41746--119.8967-1/01/2012	Reef Check California, 2020	M_ne_p_769	Macrocystis	pyrifera	34.4175	-119.897	United States of America	Sandpiper	ne_pacific	2012-01-01	both	0.121833	-0.317849	0.00310699	9.18566	248.067
Laminaria-34.015751--119.371498-1/01/2017	Reef Check California, 2020	L_ne_p_395	Laminaria	spp.	34.0158	-119.371	United States of America	Cathedral Wall	ne_pacific	2017-01-01	both	2.07117	0.674655	0.0305383	4.00525	398.589
Macrocystis-36.63493--121.92-1/01/2007	Reef Check California, 2020	M_ne_p_715	Macrocystis	pyrifera	36.6349	-121.92	United States of America	Otter Cove	ne_pacific	2007-01-01	both	0.243667	-0.0750325	0.00543447	0.331304	33.7697
Macrocystis-36.52248--121.9386-1/01/2013	Reef Check California, 2020	M_ne_p_694	Macrocystis	pyrifera	36.5225	-121.939	United States of America	Middle Reef	ne_pacific	2013-01-01	both	0.121833	-0.317849	0.00310699	0.54125	78.443
Macrocystis-36.5253--121.9319-1/01/2016	Reef Check California, 2020	M_ne_p_801	Macrocystis	pyrifera	36.5253	-121.932	United States of America	South Mostery	ne_pacific	2016-01-01	both	0.121833	-0.317849	0.00310699	2.37964	106.369
Macrocystis-36.62545--121.9119-1/01/2010	Reef Check California, 2020	M_ne_p_667	Macrocystis	pyrifera	36.6255	-121.912	United States of America	Lovers Point	ne_pacific	2010-01-01	both	0.121833	-0.317849	0.00310699	0.329293	69.9153
Macrocystis-36.61923--121.8994-1/01/2017	Reef Check California, 2020	M_ne_p_546	Macrocystis	pyrifera	36.6192	-121.899	United States of America	Aquarium	ne_pacific	2017-01-01	both	0.852834	0.363824	0.0149284	2.31738	119.398
Macrocystis-33.45124--118.5021-1/01/2010	Reef Check California, 2020	M_ne_p_658	Macrocystis	pyrifera	33.4512	-118.502	United States of America	Lions Head	ne_pacific	2010-01-01	both	0.3655	0.0670062	0.00753696	1.24053	159.242
Laminaria-34.015751--119.371498-1/01/2016	Reef Check California, 2020	L_ne_p_394	Laminaria	spp.	34.0158	-119.371	United States of America	Cathedral Wall	ne_pacific	2016-01-01	both	0.243667	-0.0750325	0.00543447	0.894639	97.8557
Nereocystis-39.30528--123.8112-1/01/2012	Reef Check California, 2020	N_ne_p_887	Nereocystis	luetkeana	39.3053	-123.811	United States of America	Mendocino Headlands	ne_pacific	2012-01-01	both	0.121833	-0.317849	0.00310699	1.15758	90.7362
Laminaria-32.694233--117.268066-1/01/2012	Reef Check California, 2020	L_ne_p_1064	Laminaria	spp.	32.6942	-117.268	United States of America	Broomtail Reef	ne_pacific	2012-01-01	both	0.243667	-0.0750325	0.00543447	1.40346	156.471
Macrocystis-35.23745--120.9-1/01/2012	Reef Check California, 2020	M_ne_p_743	Macrocystis	pyrifera	35.2375	-120.9	United States of America	Point Buchon	ne_pacific	2012-01-01	both	3.16767	0.823496	0.0430216	0.39785	45.834
Laminaria-33.349167--118.324966-1/01/2011	Reef Check California, 2020	L_ne_p_930	Laminaria	spp.	33.3492	-118.325	United States of America	Casino Point	ne_pacific	2011-01-01	both	0.426417	0.121007	0.00853486	1.09351	148.734
Laminaria-34.016499--119.368385-1/01/2014	Reef Check California, 2020	L_ne_p_386	Laminaria	spp.	34.0165	-119.368	United States of America	Cathedral Cove	ne_pacific	2014-01-01	both	0.243667	-0.0750325	0.00543447	2.92881	220.083
Macrocystis-33.73792--118.392-1/01/2013	Reef Check California, 2020	M_ne_p_856	Macrocystis	pyrifera	33.7379	-118.392	United States of America	120 Reef	ne_pacific	2013-01-01	both	0.121833	-0.317849	0.00310699	22.2658	519.195
Laminaria-33.953335--119.969086-1/01/2008	Reef Check California, 2020	L_ne_p_413	Laminaria	spp.	33.9533	-119.969	United States of America	Elk Ridge	ne_pacific	2008-01-01	both	0.974667	0.410601	0.0166261	15.1907	361.933
Laminaria-35.237446--120.900002-1/01/2016	Reef Check California, 2020	L_ne_p_475	Laminaria	spp.	35.2374	-120.9	United States of America	Point Buchon	ne_pacific	2016-01-01	both	0.852833	0.363824	0.0149284	0.888765	50.8004
Macrocystis-34.04852--119.5523-1/01/2016	Reef Check California, 2020	M_ne_p_995	Macrocystis	pyrifera	34.0485	-119.552	United States of America	Scorpion Anchorage	ne_pacific	2016-01-01	both	0.3655	0.0670062	0.00753696	2.2489	257.461
Nereocystis-38.5106--123.2451-1/01/2011	Reef Check California, 2020	N_ne_p_873	Nereocystis	luetkeana	38.5106	-123.245	United States of America	Ft Ross	ne_pacific	2011-01-01	both	0.121833	-0.317849	0.00310699	8.94983	370.123
Macrocystis-36.5602--121.9459-1/01/2012	Reef Check California, 2020	M_ne_p_819	Macrocystis	pyrifera	36.5602	-121.946	United States of America	Stillwater Cove Monterey	ne_pacific	2012-01-01	both	0.243667	-0.0750325	0.00543447	0.362492	55.9744
Macrocystis-35.52776--121.0856-1/01/2016	Reef Check California, 2020	M_ne_p_843	Macrocystis	pyrifera	35.5278	-121.086	United States of America	White Rocks	ne_pacific	2016-01-01	both	0.609167	0.245954	0.01138	0.218125	27.1931
Macrocystis-36.61445--121.965-1/01/2011	Reef Check California, 2020	M_ne_p_753	Macrocystis	pyrifera	36.6144	-121.965	United States of America	Pt. Joe	ne_pacific	2011-01-01	both	0.121833	-0.317849	0.00310699	0.989215	97.1851
Macrocystis-33.54317--117.7966-1/01/2017	Reef Check California, 2020	M_ne_p_962	Macrocystis	pyrifera	33.5432	-117.797	United States of America	Divers Cove	ne_pacific	2017-01-01	both	5.36067	1.00779	0.0657631	6.0816	557.916
Laminaria-36.526806--121.926544-1/01/2010	Reef Check California, 2020	L_ne_p_461	Laminaria	spp.	36.5268	-121.927	United States of America	North Mostery	ne_pacific	2010-01-01	both	0.243667	-0.0750325	0.00543447	3.18573	85.736
Macrocystis-36.61445--121.965-1/01/2008	Reef Check California, 2020	M_ne_p_750	Macrocystis	pyrifera	36.6144	-121.965	United States of America	Pt. Joe	ne_pacific	2008-01-01	both	0.243667	-0.0750325	0.00543447	0.308836	45.2528
Laminaria-36.614449--121.964996-1/01/2011	Reef Check California, 2020	L_ne_p_486	Laminaria	spp.	36.6144	-121.965	United States of America	Pt. Joe	ne_pacific	2011-01-01	both	0.121833	-0.317849	0.00310699	0.989215	97.1851
Macrocystis-36.61045--121.8943-1/01/2010	Reef Check California, 2020	M_ne_p_553	Macrocystis	pyrifera	36.6105	-121.894	United States of America	Breakwater	ne_pacific	2010-01-01	both	0.121833	-0.317849	0.00310699	0.117494	8.90399
Laminaria-33.953335--119.969086-1/01/2007	Reef Check California, 2020	L_ne_p_412	Laminaria	spp.	33.9533	-119.969	United States of America	Elk Ridge	ne_pacific	2007-01-01	both	0.121833	-0.317849	0.00310699	22.275	394.752
Macrocystis-36.61045--121.8943-1/01/2017	Reef Check California, 2020	M_ne_p_560	Macrocystis	pyrifera	36.6105	-121.894	United States of America	Breakwater	ne_pacific	2017-01-01	both	1.0965	0.451862	0.0182832	2.82347	101.029
Macrocystis-34.01473--119.4375-1/01/2017	Reef Check California, 2020	M_ne_p_1038	Macrocystis	pyrifera	34.0147	-119.438	United States of America	Goldfish Bowl	ne_pacific	2017-01-01	both	0.852834	0.363824	0.0149284	9.11424	358.953
Laminaria-34.016499--119.368385-1/01/2010	Reef Check California, 2020	L_ne_p_383	Laminaria	spp.	34.0165	-119.368	United States of America	Cathedral Cove	ne_pacific	2010-01-01	both	0.121833	-0.317849	0.00310699	4.81954	189.941
Laminaria-33.349167--118.324966-1/01/2010	Reef Check California, 2020	L_ne_p_929	Laminaria	spp.	33.3492	-118.325	United States of America	Casino Point	ne_pacific	2010-01-01	both	0.243667	-0.0750325	0.00543447	1.30255	156.363
Macrocystis-34.055--119.81-1/01/2009	Reef Check California, 2020	M_ne_p_584	Macrocystis	pyrifera	34.055	-119.81	United States of America	Cueva Valdez	ne_pacific	2009-01-01	both	1.21833	0.488771	0.0199049	0.535148	25.0936
Laminaria-36.526806--121.926544-1/01/2008	Reef Check California, 2020	L_ne_p_460	Laminaria	spp.	36.5268	-121.927	United States of America	North Mostery	ne_pacific	2008-01-01	both	0.121833	-0.317849	0.00310699	0.100716	45.241
Laminaria-33.448318--118.490601-1/01/2010	Reef Check California, 2020	L_ne_p_936	Laminaria	spp.	33.4483	-118.491	United States of America	Isthmus Reef	ne_pacific	2010-01-01	both	0.609167	0.245954	0.01138	0.747574	128.097
Laminaria-34.017467--119.362396-1/01/2012	Reef Check California, 2020	L_ne_p_1023	Laminaria	spp.	34.0175	-119.362	United States of America	Landing Cove	ne_pacific	2012-01-01	both	0.121833	-0.317849	0.00310699	2.85864	97.6243
Macrocystis-34.03404--118.8713-1/01/2013	Reef Check California, 2020	M_ne_p_970	Macrocystis	pyrifera	34.034	-118.871	United States of America	Lechuza	ne_pacific	2013-01-01	both	0.121833	-0.317849	0.00310699	0.393017	122.423
Nereocystis-38.93724--123.7319-1/01/2007	Reef Check California, 2020	N_ne_p_914	Nereocystis	luetkeana	38.9372	-123.732	United States of America	Stornetta	ne_pacific	2007-01-01	both	0.121833	-0.317849	0.00310699	16.3138	292.339
Macrocystis-34.05416--119.756-1/01/2011	Reef Check California, 2020	M_ne_p_603	Macrocystis	pyrifera	34.0542	-119.756	United States of America	Frys Anchorage	ne_pacific	2011-01-01	both	0.731	0.309823	0.013183	1.89719	107.226
Macrocystis-33.73792--118.392-1/01/2012	Reef Check California, 2020	M_ne_p_855	Macrocystis	pyrifera	33.7379	-118.392	United States of America	120 Reef	ne_pacific	2012-01-01	both	0.18275	-0.175811	0.00430903	11.3081	436.503
Macrocystis-33.7604--118.4211-1/01/2016	Reef Check California, 2020	M_ne_p_579	Macrocystis	pyrifera	33.7604	-118.421	United States of America	Christmas Tree Cove	ne_pacific	2016-01-01	both	0.852834	0.363824	0.0149284	2.67835	179.137
Macrocystis-36.63777--121.9232-1/01/2010	Reef Check California, 2020	M_ne_p_582	Macrocystis	pyrifera	36.6378	-121.923	United States of America	Coral St Lucus Pt	ne_pacific	2010-01-01	both	0.0609167	-0.560666	0.00177633	0.443958	94.1747
Macrocystis-33.5898--117.8687-1/01/2016	Reef Check California, 2020	M_ne_p_979	Macrocystis	pyrifera	33.5898	-117.869	United States of America	Little Coro Del Mar	ne_pacific	2016-01-01	both	0.121833	-0.317849	0.00310699	1.65391	187.358
Macrocystis-36.5253--121.9319-1/01/2008	Reef Check California, 2020	M_ne_p_793	Macrocystis	pyrifera	36.5253	-121.932	United States of America	South Mostery	ne_pacific	2008-01-01	both	0.426417	0.121007	0.00853486	1.09165	53.1304
Laminaria-32.694233--117.268066-1/01/2009	Reef Check California, 2020	L_ne_p_378	Laminaria	spp.	32.6942	-117.268	United States of America	Broomtail Reef	ne_pacific	2009-01-01	both	0.0609167	-0.560666	0.00177633	2.12152	240.081
Macrocystis-33.73615--118.3763-1/01/2014	Reef Check California, 2020	M_ne_p_533	Macrocystis	pyrifera	33.7362	-118.376	United States of America	Abalone Cove	ne_pacific	2014-01-01	both	1.0965	0.451862	0.0182832	6.60811	138.496
Macrocystis-36.53908--121.9351-1/01/2011	Reef Check California, 2020	M_ne_p_565	Macrocystis	pyrifera	36.5391	-121.935	United States of America	Carmel River	ne_pacific	2011-01-01	both	0.243667	-0.0750325	0.00543447	1.66721	74.8753
Macrocystis-34.03517--118.6081-1/01/2012	Reef Check California, 2020	M_ne_p_550	Macrocystis	pyrifera	34.0352	-118.608	United States of America	Big Rock	ne_pacific	2012-01-01	both	0.731	0.309823	0.013183	2.01412	67.3791
Macrocystis-33.31458--118.4215-1/01/2017	Reef Check California, 2020	M_ne_p_992	Macrocystis	pyrifera	33.3146	-118.421	United States of America	Salta Verde	ne_pacific	2017-01-01	both	0.121833	-0.317849	0.00310699	2.74198	287.571
Macrocystis-33.41053--118.3789-1/01/2012	Reef Check California, 2020	M_ne_p_663	Macrocystis	pyrifera	33.4105	-118.379	United States of America	Long Point West	ne_pacific	2012-01-01	both	0.3655	0.0670062	0.00753696	1.19132	163.751
Macrocystis-33.54225--117.795-1/01/2009	Reef Check California, 2020	M_ne_p_616	Macrocystis	pyrifera	33.5423	-117.795	United States of America	Heisler Park	ne_pacific	2009-01-01	both	0.670083	0.279342	0.0122894	4.05249	289.587
Nereocystis-39.30528--123.8112-1/01/2011	Reef Check California, 2020	N_ne_p_886	Nereocystis	luetkeana	39.3053	-123.811	United States of America	Mendocino Headlands	ne_pacific	2011-01-01	both	0.18275	-0.175811	0.00430903	1.06375	139.73
Laminaria-35.237446--120.900002-1/01/2012	Reef Check California, 2020	L_ne_p_472	Laminaria	spp.	35.2374	-120.9	United States of America	Point Buchon	ne_pacific	2012-01-01	both	3.16767	0.823496	0.0430216	0.39785	45.834
Macrocystis-33.447--118.4848-1/01/2013	Reef Check California, 2020	M_ne_p_1060	Macrocystis	pyrifera	33.447	-118.485	United States of America	WIES Intake Pipes	ne_pacific	2013-01-01	both	1.0965	0.451862	0.0182832	1.64397	214.617
Macrocystis-36.61045--121.8943-1/01/2012	Reef Check California, 2020	M_ne_p_555	Macrocystis	pyrifera	36.6105	-121.894	United States of America	Breakwater	ne_pacific	2012-01-01	both	0.18275	-0.175811	0.00430903	0.2441	49.4857
Macrocystis-33.5898--117.8687-1/01/2017	Reef Check California, 2020	M_ne_p_980	Macrocystis	pyrifera	33.5898	-117.869	United States of America	Little Coro Del Mar	ne_pacific	2017-01-01	both	0.121833	-0.317849	0.00310699	8.04483	620.255
Macrocystis-36.5602--121.9459-1/01/2014	Reef Check California, 2020	M_ne_p_821	Macrocystis	pyrifera	36.5602	-121.946	United States of America	Stillwater Cove Monterey	ne_pacific	2014-01-01	both	0.3655	0.0670062	0.00753696	1.65283	211.524
Macrocystis-34.03517--118.6081-1/01/2010	Reef Check California, 2020	M_ne_p_549	Macrocystis	pyrifera	34.0352	-118.608	United States of America	Big Rock	ne_pacific	2010-01-01	both	0.121833	-0.317849	0.00310699	0.550307	42.0949
Nereocystis-35.23745--120.9-1/01/2015	Reef Check California, 2020	N_ne_p_900	Nereocystis	luetkeana	35.2375	-120.9	United States of America	Point Buchon	ne_pacific	2015-01-01	both	0.243667	-0.0750325	0.00543447	0.504311	54.1981
Laminaria-33.737919--118.392014-1/01/2010	Reef Check California, 2020	L_ne_p_362	Laminaria	spp.	33.7379	-118.392	United States of America	120 Reef	ne_pacific	2010-01-01	both	0.487333	0.167784	0.00950548	8.68706	364.805
Macrocystis-33.9988--119.5505-1/01/2013	Reef Check California, 2020	M_ne_p_1105	Macrocystis	pyrifera	33.9988	-119.55	United States of America	Yellowbanks	ne_pacific	2013-01-01	both	0.243667	-0.0750325	0.00543447	0.501121	34.125
Laminaria-33.447--118.4848-1/01/2008	Reef Check California, 2020	L_ne_p_1032	Laminaria	spp.	33.447	-118.485	United States of America	WIES Intake Pipes	ne_pacific	2008-01-01	both	0.731	0.309823	0.013183	0.988578	167.692
Macrocystis-33.54555--117.8037-1/01/2012	Reef Check California, 2020	M_ne_p_779	Macrocystis	pyrifera	33.5455	-117.804	United States of America	Seal Rock North Crescent Bay	ne_pacific	2012-01-01	both	7.55366	1.12793	0.08672	8.38532	508.313
Macrocystis-36.61923--121.8994-1/01/2012	Reef Check California, 2020	M_ne_p_541	Macrocystis	pyrifera	36.6192	-121.899	United States of America	Aquarium	ne_pacific	2012-01-01	both	0.243667	-0.0750325	0.00543447	1.04058	60.5184
Laminaria-33.349167--118.324966-1/01/2007	Reef Check California, 2020	L_ne_p_379	Laminaria	spp.	33.3492	-118.325	United States of America	Casino Point	ne_pacific	2007-01-01	both	0.243667	-0.0750325	0.00543447	2.12295	226.477
Laminaria-36.103851--121.628128-1/01/2017	Reef Check California, 2020	L_ne_p_411	Laminaria	spp.	36.1039	-121.628	United States of America	Dolan	ne_pacific	2017-01-01	both	0.121833	-0.317849	0.00310699	3.56845	120.839
Macrocystis-35.23745--120.9-1/01/2013	Reef Check California, 2020	M_ne_p_744	Macrocystis	pyrifera	35.2375	-120.9	United States of America	Point Buchon	ne_pacific	2013-01-01	both	0.609167	0.245954	0.01138	0.945708	101.523
Laminaria-51.76813333--5.168333333-19/08/2020	Smale, D., unpublished, 2020	L_ne_a_1313	Laminaria	spp.	51.7681	-5.16833	United Kingdom	Wales Mill Bay	ne_atlantic	2020-08-19	both	27.5985	1.12284	0.360243	1.72172	233.454
Ecklonia-33.8856-130.4258-27/02/2007	Akimoto et al.	E_nw_p_3	Ecklonia	bicyclis	33.8856	130.426	Japan	Fukuoka - Oshima	nw_pacific	2007-02-27	invert	63	1.87097	0.109561	24.4149	762.264
Ecklonia-33.8856-130.4258-31/03/2006	Akimoto et al.	E_nw_p_1	Ecklonia	bicyclis	33.8856	130.426	Japan	Fukuoka - Oshima	nw_pacific	2006-03-31	invert	6	1.04726	0.0164416	12.9305	326.924
Ecklonia-33.8856-130.4258-31/10/2006	Akimoto et al.	E_nw_p_2	Ecklonia	bicyclis	33.8856	130.426	Japan	Fukuoka - Oshima	nw_pacific	2006-10-31	invert	21	1.48612	0.0451647	29.5426	1239.09
Ecklonia--33.84-151.25-27/03/2009	Reef Life Survey, Australia, 2020	E_sw_p_1194	Ecklonia	radiata	-33.84	151.25	Australia	SYD33	sw_pacific	2009-03-27	both	4.05547	0.383289	0.00252176	0.610838	111.663
Ecklonia--32.02-115.45-24/05/2012	Reef Life Survey, Australia, 2020	E_sw_p_1128	Ecklonia	radiata	-32.02	115.45	Australia	RI8	sw_pacific	2012-05-24	both	0.675912	-0.307694	0.000513714	5.20812	500.25
Macrocystis--54.90915--65.49481-23-Feb-18	Hüne, M., Friedlander, A. M., Ballesteros, E., Caselle, J. E., & Sala, E. (2021). Assemblage structure and spatial diversity patterns of kelp forest-associated fishes in Southern Patagonia. PloS one, 16(9), e0257662.	M_se_p_66	Macrocystis	pyrifera	-54.9091	-65.4948	Chile	estados Bahia Valentin_17	se_pacific	2018-02-23	both	18.631	1.44419	0.0300033	0.323869	31.9114
Macrocystis-33.9988--119.5505-1/01/2011	Reef Check California, 2020	M_ne_p_848	Macrocystis	pyrifera	33.9988	-119.55	United States of America	Yellowbanks	ne_pacific	2011-01-01	both	0.17469	-0.82949	0.000245284	1.55613	110.655
Laminaria-34.004128--118.7929-1/01/2009	Reef Check California, 2020	L_ne_p_465	Laminaria	spp.	34.0041	-118.793	United States of America	Paradise Point	ne_pacific	2009-01-01	both	0.134377	-0.93067	0.000194308	1.59314	149.678
Laminaria-32.81345--117.285767-1/01/2011	Reef Check California, 2020	L_ne_p_1074	Laminaria	spp.	32.8135	-117.286	United States of America	South La Jolla	ne_pacific	2011-01-01	both	0.0403131	-1.39498	6.6709e-05	1.16687	138.117
Macrocystis-33.99066--119.5544-1/01/2008	Reef Check California, 2020	M_ne_p_770	Macrocystis	pyrifera	33.9907	-119.554	United States of America	Sandstone Pt.	ne_pacific	2008-01-01	both	0.0134377	-1.81865	2.51484e-05	11.5691	235.483
Macrocystis-29.79128--115.8013-17/8/2017	mexcal_surveys_rodrigogo_2020	M_ne_p_325	Macrocystis	pyrifera	29.7913	-115.801	Mexico	el_rosario isla_san_jeronimo_sport_fish_mid	ne_pacific	2017-08-17	both	2.29785	0.164206	0.00216928	1.23251	91.7715
Macrocystis-32.8366--117.288-1/01/2015	Reef Check California, 2020	M_ne_p_1062	Macrocystis	pyrifera	32.8366	-117.288	United States of America	Windansea	ne_pacific	2015-01-01	both	0.094064	-1.06822	0.00014156	1.86791	450.218
Macrocystis-27.87037--115.0444-3/7/2018	mexcal_surveys_rodrigogo_2020	M_ne_p_272	Macrocystis	pyrifera	27.8704	-115.044	Mexico	punta_eugenia piedra_blanca_mid	ne_pacific	2018-07-03	both	0.362818	-0.547627	0.000421193	4.30296	569.766
Laminaria-33.337833--118.476166-1/01/2017	Reef Check California, 2020	L_ne_p_942	Laminaria	spp.	33.3378	-118.476	United States of America	Salta Roja	ne_pacific	2017-01-01	both	0.255317	-0.683142	0.000343572	3.48619	357.008
Laminaria-33.47715--117.727364-1/01/2009	Reef Check California, 2020	L_ne_p_493	Laminaria	spp.	33.4772	-117.727	United States of America	Salt Creek	ne_pacific	2009-01-01	both	0.0134377	-1.81865	2.51484e-05	3.22706	217.172
Macrocystis-32.72862--117.265-1/01/2008	Reef Check California, 2020	M_ne_p_1088	Macrocystis	pyrifera	32.7286	-117.265	United States of America	North Hill Street	ne_pacific	2008-01-01	both	0.134377	-0.93067	0.000194308	0.857395	126.609
Laminaria-32.852165--117.269867-1/01/2013	Reef Check California, 2020	L_ne_p_1070	Laminaria	spp.	32.8522	-117.27	United States of America	La Jolla Cove	ne_pacific	2013-01-01	both	0.0671886	-1.19798	0.000104998	1.98081	505.317
Macrocystis-33.80365--118.3984-1/01/2012	Reef Check California, 2020	M_ne_p_1051	Macrocystis	pyrifera	33.8036	-118.398	United States of America	Malaga Cove	ne_pacific	2012-01-01	both	0.0268754	-1.55134	4.65392e-05	2.62844	249.513
Macrocystis-33.747--118.4159-1/01/2008	Reef Check California, 2020	M_ne_p_609	Macrocystis	pyrifera	33.747	-118.416	United States of America	Hawthorne Reef	ne_pacific	2008-01-01	both	0.0134377	-1.81865	2.51484e-05	3.09834	214.861
Macrocystis-33.7604--118.4211-1/01/2012	Reef Check California, 2020	M_ne_p_575	Macrocystis	pyrifera	33.7604	-118.421	United States of America	Christmas Tree Cove	ne_pacific	2012-01-01	both	0.0322505	-1.48103	5.4718e-05	2.14956	120.705
Laminaria-32.81345--117.285767-1/01/2014	Reef Check California, 2020	L_ne_p_1030	Laminaria	spp.	32.8135	-117.286	United States of America	South La Jolla	ne_pacific	2014-01-01	both	0.322505	-0.59305	0.000422776	2.07587	232.674
Macrocystis-32.8366--117.288-1/01/2014	Reef Check California, 2020	M_ne_p_1118	Macrocystis	pyrifera	32.8366	-117.288	United States of America	Windansea	ne_pacific	2014-01-01	both	0.0134377	-1.81865	2.51484e-05	1.19181	370.208
Macrocystis-33.7604--118.4211-1/01/2008	Reef Check California, 2020	M_ne_p_573	Macrocystis	pyrifera	33.7604	-118.421	United States of America	Christmas Tree Cove	ne_pacific	2008-01-01	both	0.0671886	-1.19798	0.000104998	3.33684	205.059
Laminaria-32.694233--117.268066-1/01/2008	Reef Check California, 2020	L_ne_p_924	Laminaria	spp.	32.6942	-117.268	United States of America	Broomtail Reef	ne_pacific	2008-01-01	both	0.161253	-0.860358	0.000228456	2.20198	239.789
Macrocystis-29.79222--115.8013-23/7/2019	mexcal_surveys_rodrigogo_2020	M_ne_p_275	Macrocystis	pyrifera	29.7922	-115.801	Mexico	el_rosario isla_san_jeronimo_sport_fish_deep	ne_pacific	2019-07-23	both	2.05597	0.121313	0.00196526	1.46753	287.357
Laminaria-32.694233--117.268066-1/01/2010	Reef Check California, 2020	L_ne_p_925	Laminaria	spp.	32.6942	-117.268	United States of America	Broomtail Reef	ne_pacific	2010-01-01	both	0.0806263	-1.12767	0.000123451	2.53952	352.636
Macrocystis-33.95334--119.9691-1/01/2014	Reef Check California, 2020	M_ne_p_599	Macrocystis	pyrifera	33.9533	-119.969	United States of America	Elk Ridge	ne_pacific	2014-01-01	both	0.0403131	-1.39498	6.6709e-05	5.5697	138.395
Laminaria-32.694233--117.268066-1/01/2011	Reef Check California, 2020	L_ne_p_926	Laminaria	spp.	32.6942	-117.268	United States of America	Broomtail Reef	ne_pacific	2011-01-01	both	0.0671886	-1.19798	0.000104998	1.84169	167.495
Macrocystis-33.73792--118.392-1/01/2008	Reef Check California, 2020	M_ne_p_851	Macrocystis	pyrifera	33.7379	-118.392	United States of America	120 Reef	ne_pacific	2008-01-01	both	0.335943	-0.577307	0.000438382	10.4573	301.389
Macrocystis-34.04353--118.9449-1/01/2014	Reef Check California, 2020	M_ne_p_648	Macrocystis	pyrifera	34.0435	-118.945	United States of America	Leo Carillo North	ne_pacific	2014-01-01	both	0.0403131	-1.39498	6.6709e-05	4.24883	99.0155
Macrocystis-33.47715--117.7274-1/01/2013	Reef Check California, 2020	M_ne_p_1092	Macrocystis	pyrifera	33.4772	-117.727	United States of America	Salt Creek	ne_pacific	2013-01-01	both	0.550946	-0.38653	0.00068019	2.10372	205.809
Laminaria-32.8366--117.288-1/01/2011	Reef Check California, 2020	L_ne_p_1109	Laminaria	spp.	32.8366	-117.288	United States of America	Windansea	ne_pacific	2011-01-01	both	0.0806263	-1.12767	0.000123451	1.92809	163.878
Laminaria-33.9988--119.5505-1/01/2011	Reef Check California, 2020	L_ne_p_525	Laminaria	spp.	33.9988	-119.55	United States of America	Yellowbanks	ne_pacific	2011-01-01	both	0.17469	-0.82949	0.000245284	1.55613	110.655
Macrocystis-34.46106--120.0669-1/01/2009	Reef Check California, 2020	M_ne_p_759	Macrocystis	pyrifera	34.4611	-120.067	United States of America	Refugio State Beach	ne_pacific	2009-01-01	both	0.00671886	-2.08596	1.35894e-05	1.11122	313.9
Laminaria-33.349167--118.324966-1/01/2014	Reef Check California, 2020	L_ne_p_1014	Laminaria	spp.	33.3492	-118.325	United States of America	Casino Point	ne_pacific	2014-01-01	both	0.0134377	-1.81865	2.51484e-05	1.48744	409.035
Macrocystis-34.05416--119.756-1/01/2012	Reef Check California, 2020	M_ne_p_604	Macrocystis	pyrifera	34.0542	-119.756	United States of America	Frys Anchorage	ne_pacific	2012-01-01	both	0.0403131	-1.39498	6.6709e-05	6.57779	156.756
Macrocystis-33.71351--118.3181-1/01/2014	Reef Check California, 2020	M_ne_p_1095	Macrocystis	pyrifera	33.7135	-118.318	United States of America	White Point	ne_pacific	2014-01-01	both	0.0569127	-1.26199	9.06088e-05	3.10819	191.352
Macrocystis-27.85528--115.0758-23/10/2017	mexcal_surveys_rodrigogo_2020	M_ne_p_263	Macrocystis	pyrifera	27.8553	-115.076	Mexico	punta_eugenia gavilanes_mid	ne_pacific	2017-10-23	both	0.120939	-0.971301	0.000158784	0.113173	30.0635
Macrocystis-27.85777--115.0815-14/8/2017	mexcal_surveys_rodrigogo_2020	M_ne_p_255	Macrocystis	pyrifera	27.8578	-115.082	Mexico	punta_eugenia gavilanes_deep	ne_pacific	2017-08-14	both	0.604697	-0.35063	0.000662946	2.36211	246.278
Laminaria-32.694233--117.268066-1/01/2013	Reef Check California, 2020	L_ne_p_927	Laminaria	spp.	32.6942	-117.268	United States of America	Broomtail Reef	ne_pacific	2013-01-01	both	0.255317	-0.683142	0.000343572	4.12185	435.586
Macrocystis-33.90155--120.1034-1/01/2017	Reef Check California, 2020	M_ne_p_632	Macrocystis	pyrifera	33.9016	-120.103	United States of America	Johnsons Lee	ne_pacific	2017-01-01	both	0.094064	-1.06822	0.00014156	1.36244	100.28
Laminaria-32.728619--117.264999-1/01/2008	Reef Check California, 2020	L_ne_p_1072	Laminaria	spp.	32.7286	-117.265	United States of America	North Hill Street	ne_pacific	2008-01-01	both	0.134377	-0.93067	0.000194308	0.857395	126.609
Macrocystis-36.94591--122.0648-1/01/2015	Reef Check California, 2020	M_ne_p_824	Macrocystis	pyrifera	36.9459	-122.065	United States of America	Terrace	ne_pacific	2015-01-01	both	0.0134377	-1.81865	2.51484e-05	0.00887719	1.78636
Macrocystis-33.7604--118.4211-1/01/2013	Reef Check California, 2020	M_ne_p_576	Macrocystis	pyrifera	33.7604	-118.421	United States of America	Christmas Tree Cove	ne_pacific	2013-01-01	both	0.0426845	-1.37293	7.01823e-05	3.71313	199.044
Macrocystis-33.71351--118.3181-1/01/2013	Reef Check California, 2020	M_ne_p_1094	Macrocystis	pyrifera	33.7135	-118.318	United States of America	White Point	ne_pacific	2013-01-01	both	0.0134377	-1.81865	2.51484e-05	3.3535	165.444
Laminaria-33.760399--118.421051-1/01/2017	Reef Check California, 2020	L_ne_p_396	Laminaria	spp.	33.7604	-118.421	United States of America	Christmas Tree Cove	ne_pacific	2017-01-01	both	0.0403131	-1.39498	6.6709e-05	3.56675	235.816
Macrocystis-34.00413--118.7929-1/01/2017	Reef Check California, 2020	M_ne_p_731	Macrocystis	pyrifera	34.0041	-118.793	United States of America	Paradise Point	ne_pacific	2017-01-01	both	0.201566	-0.774304	0.00027852	1.08611	164.235
Macrocystis-36.63493--121.92-1/01/2006	Reef Check California, 2020	M_ne_p_1117	Macrocystis	pyrifera	36.6349	-121.92	United States of America	Otter Cove	ne_pacific	2006-01-01	both	0.0671886	-1.19798	0.000104998	1.23393	309.706
Laminaria-32.694233--117.268066-1/01/2007	Reef Check California, 2020	L_ne_p_377	Laminaria	spp.	32.6942	-117.268	United States of America	Broomtail Reef	ne_pacific	2007-01-01	both	0.120939	-0.971301	0.000176953	2.81539	293.899
Laminaria-33.349167--118.324966-1/01/2009	Reef Check California, 2020	L_ne_p_1013	Laminaria	spp.	33.3492	-118.325	United States of America	Casino Point	ne_pacific	2009-01-01	both	0.17469	-0.82949	0.000245284	0.792662	92.2777
Macrocystis-33.9988--119.5505-1/01/2010	Reef Check California, 2020	M_ne_p_1097	Macrocystis	pyrifera	33.9988	-119.55	United States of America	Yellowbanks	ne_pacific	2010-01-01	both	0.0671886	-1.19798	0.000104998	1.90048	56.6514
Macrocystis-34.00413--118.7929-1/01/2009	Reef Check California, 2020	M_ne_p_726	Macrocystis	pyrifera	34.0041	-118.793	United States of America	Paradise Point	ne_pacific	2009-01-01	both	0.134377	-0.93067	0.000194308	1.59314	149.678
Macrocystis-27.87027--115.0463-14/8/2017	mexcal_surveys_rodrigogo_2020	M_ne_p_258	Macrocystis	pyrifera	27.8703	-115.046	Mexico	punta_eugenia piedra_blanca_deep	ne_pacific	2017-08-14	both	0.483758	-0.436684	0.000543781	0.113558	30.3226
Macrocystis-34.46106--120.0669-1/01/2017	Reef Check California, 2020	M_ne_p_766	Macrocystis	pyrifera	34.4611	-120.067	United States of America	Refugio State Beach	ne_pacific	2017-01-01	both	0.0134377	-1.81865	2.51484e-05	3.40995	232.931
Laminaria-33.447--118.4848-1/01/2011	Reef Check California, 2020	L_ne_p_522	Laminaria	spp.	33.447	-118.485	United States of America	WIES Intake Pipes	ne_pacific	2011-01-01	both	0.779387	-0.252761	0.000925548	0.656785	140.833
Laminaria-33.71351--118.3181-1/01/2008	Reef Check California, 2020	L_ne_p_517	Laminaria	spp.	33.7135	-118.318	United States of America	White Point	ne_pacific	2008-01-01	both	0.107502	-1.01672	0.000159381	8.18185	313.78
Macrocystis-33.31786--118.4414-1/01/2017	Reef Check California, 2020	M_ne_p_951	Macrocystis	pyrifera	33.3179	-118.441	United States of America	Bushings	ne_pacific	2017-01-01	both	0.188128	-0.800911	0.000261969	2.91923	336.783
Macrocystis-34.40305--119.8661-1/01/2010	Reef Check California, 2020	M_ne_p_967	Macrocystis	pyrifera	34.4031	-119.866	United States of America	IV Reef	ne_pacific	2010-01-01	both	0.0134377	-1.81865	2.51484e-05	4.8963	419.374
Macrocystis-29.78998--115.7975-17/8/2017	mexcal_surveys_rodrigogo_2020	M_ne_p_329	Macrocystis	pyrifera	29.79	-115.797	Mexico	el_rosario isla_san_jeronimo_sport_fish_shallow	ne_pacific	2017-08-17	both	0.120939	-0.971301	0.000158784	0.0790026	21.006
Macrocystis-36.6184--121.8976-1/01/2006	Reef Check California, 2020	M_ne_p_981	Macrocystis	pyrifera	36.6184	-121.898	United States of America	MacAbee	ne_pacific	2006-01-01	both	0.0403131	-1.39498	6.6709e-05	0.531786	136.507
Macrocystis-33.73792--118.392-1/01/2016	Reef Check California, 2020	M_ne_p_528	Macrocystis	pyrifera	33.7379	-118.392	United States of America	120 Reef	ne_pacific	2016-01-01	both	0.430007	-0.482107	0.000545825	1.21548	147.013
Macrocystis-33.447--118.4848-1/01/2017	Reef Check California, 2020	M_ne_p_1061	Macrocystis	pyrifera	33.447	-118.485	United States of America	WIES Intake Pipes	ne_pacific	2017-01-01	both	0.094064	-1.06822	0.00014156	0.929831	155.502
Macrocystis-34.46106--120.0669-1/01/2016	Reef Check California, 2020	M_ne_p_765	Macrocystis	pyrifera	34.4611	-120.067	United States of America	Refugio State Beach	ne_pacific	2016-01-01	both	0.00671886	-2.08596	1.35894e-05	0.84423	109.064
Laminaria-32.852165--117.269867-1/01/2012	Reef Check California, 2020	L_ne_p_939	Laminaria	spp.	32.8522	-117.27	United States of America	La Jolla Cove	ne_pacific	2012-01-01	both	0.0671886	-1.19798	0.000104998	2.11231	232.346
Macrocystis-33.45124--118.5021-1/01/2012	Reef Check California, 2020	M_ne_p_659	Macrocystis	pyrifera	33.4512	-118.502	United States of America	Lions Head	ne_pacific	2012-01-01	both	0.833138	-0.227042	0.000982015	3.26699	340.586
Macrocystis-34.00413--118.7929-1/01/2013	Reef Check California, 2020	M_ne_p_729	Macrocystis	pyrifera	34.0041	-118.793	United States of America	Paradise Point	ne_pacific	2013-01-01	both	0.213422	-0.752261	0.000293021	1.00045	95.5109
Macrocystis-29.79128--115.8013-23/7/2019	mexcal_surveys_rodrigogo_2020	M_ne_p_296	Macrocystis	pyrifera	29.7913	-115.801	Mexico	el_rosario isla_san_jeronimo_sport_fish_mid	ne_pacific	2019-07-23	both	0.120939	-0.971301	0.000158784	5.50223	422.075
Laminaria-32.728619--117.264999-1/01/2009	Reef Check California, 2020	L_ne_p_458	Laminaria	spp.	32.7286	-117.265	United States of America	North Hill Street	ne_pacific	2009-01-01	both	0.0134377	-1.81865	2.51484e-05	1.15721	135.504
Macrocystis-27.8545--115.0759-14/8/2017	mexcal_surveys_rodrigogo_2020	M_ne_p_257	Macrocystis	pyrifera	27.8545	-115.076	Mexico	punta_eugenia gavilanes_shallow	ne_pacific	2017-08-14	both	0.604697	-0.35063	0.000662946	0.189912	30.4027
Macrocystis-33.80365--118.3984-1/01/2008	Reef Check California, 2020	M_ne_p_1010	Macrocystis	pyrifera	33.8036	-118.398	United States of America	Malaga Cove	ne_pacific	2008-01-01	both	0.0134377	-1.81865	2.51484e-05	11.0595	793.788
Macrocystis-34.46106--120.0669-1/01/2010	Reef Check California, 2020	M_ne_p_760	Macrocystis	pyrifera	34.4611	-120.067	United States of America	Refugio State Beach	ne_pacific	2010-01-01	both	0.0134377	-1.81865	2.51484e-05	2.32251	313.491
Laminaria-34.004128--118.7929-1/01/2017	Reef Check California, 2020	L_ne_p_466	Laminaria	spp.	34.0041	-118.793	United States of America	Paradise Point	ne_pacific	2017-01-01	both	0.201566	-0.774304	0.00027852	1.08611	164.235
Macrocystis-33.747--118.4159-1/01/2014	Reef Check California, 2020	M_ne_p_614	Macrocystis	pyrifera	33.747	-118.416	United States of America	Hawthorne Reef	ne_pacific	2014-01-01	both	0.403131	-0.506995	0.000515424	6.28371	214.581
Macrocystis-34.04353--118.9449-1/01/2013	Reef Check California, 2020	M_ne_p_971	Macrocystis	pyrifera	34.0435	-118.945	United States of America	Leo Carillo North	ne_pacific	2013-01-01	both	0.263868	-0.670437	0.000353771	2.66295	193.954
Macrocystis-27.14703--114.3686-28/7/2019	mexcal_surveys_rodrigogo_2020	M_ne_p_280	Macrocystis	pyrifera	27.147	-114.369	Mexico	bahia_asuncion isla_san_roque_mid	ne_pacific	2019-07-28	both	0.120939	-0.971301	0.000158784	0.496478	96.3209
Macrocystis-30.49463--116.0991-1/2/2017	mexcal_surveys_rodrigogo_2020	M_ne_p_327	Macrocystis	pyrifera	30.4946	-116.099	Mexico	san_quintin isla_san_martin_protected_north	ne_pacific	2017-02-01	both	0.241879	-0.703993	0.000293843	0.167604	44.5468
Macrocystis-32.85216--117.2699-1/01/2017	Reef Check California, 2020	M_ne_p_969	Macrocystis	pyrifera	32.8522	-117.27	United States of America	La Jolla Cove	ne_pacific	2017-01-01	both	0.29563	-0.626605	0.00039134	1.53337	203.532
Macrocystis-32.85216--117.2699-1/01/2015	Reef Check California, 2020	M_ne_p_1112	Macrocystis	pyrifera	32.8522	-117.27	United States of America	La Jolla Cove	ne_pacific	2015-01-01	both	0.0403131	-1.39498	6.6709e-05	0.204517	3.1795
Macrocystis-30.49742--116.1198-1/2/2017	mexcal_surveys_rodrigogo_2020	M_ne_p_314	Macrocystis	pyrifera	30.4974	-116.12	Mexico	san_quintin isla_san_martin_exposed_north	ne_pacific	2017-02-01	both	0.725636	-0.280319	0.000779453	0.500461	132.975
Macrocystis-27.86957--115.0444-26/7/2019	mexcal_surveys_rodrigogo_2020	M_ne_p_278	Macrocystis	pyrifera	27.8696	-115.044	Mexico	punta_eugenia piedra_blanca_shallow	ne_pacific	2019-07-26	both	3.62818	0.340353	0.00325433	5.08225	663.459
Macrocystis-33.71351--118.3181-1/01/2008	Reef Check California, 2020	M_ne_p_838	Macrocystis	pyrifera	33.7135	-118.318	United States of America	White Point	ne_pacific	2008-01-01	both	0.107502	-1.01672	0.000159381	8.18185	313.78
Laminaria-34.055--119.809998-1/01/2012	Reef Check California, 2020	L_ne_p_934	Laminaria	spp.	34.055	-119.81	United States of America	Cueva Valdez	ne_pacific	2012-01-01	both	0.094064	-1.06822	0.00014156	2.2108	268.69
Laminaria-36.288082--121.892952-1/01/2015	Reef Check California, 2020	L_ne_p_477	Laminaria	spp.	36.2881	-121.893	United States of America	Point Sur	ne_pacific	2015-01-01	both	0.0134377	-1.81865	2.51484e-05	0.651499	47.6407
Macrocystis-33.747--118.4159-1/01/2011	Reef Check California, 2020	M_ne_p_611	Macrocystis	pyrifera	33.747	-118.416	United States of America	Hawthorne Reef	ne_pacific	2011-01-01	both	0.0806263	-1.12767	0.000123451	4.08821	179.049
Macrocystis-27.87037--115.0444-14/8/2017	mexcal_surveys_rodrigogo_2020	M_ne_p_259	Macrocystis	pyrifera	27.8704	-115.044	Mexico	punta_eugenia piedra_blanca_mid	ne_pacific	2017-08-14	both	2.90255	0.254299	0.00266936	3.49634	200.245
Macrocystis-33.747--118.4159-1/01/2012	Reef Check California, 2020	M_ne_p_612	Macrocystis	pyrifera	33.747	-118.416	United States of America	Hawthorne Reef	ne_pacific	2012-01-01	both	0.241879	-0.703993	0.000327467	4.73248	276.454
Laminaria-32.81345--117.285767-1/01/2017	Reef Check California, 2020	L_ne_p_1075	Laminaria	spp.	32.8135	-117.286	United States of America	South La Jolla	ne_pacific	2017-01-01	both	0.0268754	-1.55134	4.65392e-05	1.4558	183.252
Laminaria-32.8366--117.288-1/01/2015	Reef Check California, 2020	L_ne_p_1035	Laminaria	spp.	32.8366	-117.288	United States of America	Windansea	ne_pacific	2015-01-01	both	0.094064	-1.06822	0.00014156	1.86791	450.218
Macrocystis-30.4842--116.0991-1/2/2017	mexcal_surveys_rodrigogo_2020	M_ne_p_328	Macrocystis	pyrifera	30.4842	-116.099	Mexico	san_quintin isla_san_martin_protected_south	ne_pacific	2017-02-01	both	0.64501	-0.325741	0.000702049	0.209844	55.9097
Macrocystis-36.61923--121.8994-1/01/2008	Reef Check California, 2020	M_ne_p_538	Macrocystis	pyrifera	36.6192	-121.899	United States of America	Aquarium	ne_pacific	2008-01-01	both	0.0293186	-1.51779	5.02776e-05	0.523578	55.5799
Macrocystis-27.87037--115.0444-26/7/2019	mexcal_surveys_rodrigogo_2020	M_ne_p_277	Macrocystis	pyrifera	27.8704	-115.044	Mexico	punta_eugenia piedra_blanca_mid	ne_pacific	2019-07-26	both	0.241879	-0.703993	0.000293843	5.42302	668.097
Laminaria-34.461056--120.066872-1/01/2016	Reef Check California, 2020	L_ne_p_492	Laminaria	spp.	34.4611	-120.067	United States of America	Refugio State Beach	ne_pacific	2016-01-01	both	0.00671886	-2.08596	1.35894e-05	0.84423	109.064
Macrocystis-31.90125--116.7273-29/3/2018	mexcal_surveys_rodrigogo_2020	M_ne_p_285	Macrocystis	pyrifera	31.9013	-116.727	Mexico	enseda san_miguel_beach_shallow	ne_pacific	2018-03-29	both	0.362818	-0.547627	0.000421193	0.63747	199.249
Laminaria-33.349167--118.324966-1/01/2006	Reef Check California, 2020	L_ne_p_1067	Laminaria	spp.	33.3492	-118.325	United States of America	Casino Point	ne_pacific	2006-01-01	both	0.0134377	-1.81865	2.51484e-05	1.92298	257.748
Macrocystis-33.34917--118.325-1/01/2017	Reef Check California, 2020	M_ne_p_1008	Macrocystis	pyrifera	33.3492	-118.325	United States of America	Casino Point	ne_pacific	2017-01-01	both	0.0873451	-1.0968	0.000132544	2.26266	778.167
Macrocystis-34.04353--118.9449-1/01/2006	Reef Check California, 2020	M_ne_p_1084	Macrocystis	pyrifera	34.0435	-118.945	United States of America	Leo Carillo North	ne_pacific	2006-01-01	both	0.0537508	-1.28403	8.61247e-05	3.12723	86.1411
Macrocystis-36.63777--121.9232-1/01/2007	Reef Check California, 2020	M_ne_p_580	Macrocystis	pyrifera	36.6378	-121.923	United States of America	Coral St Lucus Pt	ne_pacific	2007-01-01	both	0.00671886	-2.08596	1.35894e-05	0.640446	41.8377
Laminaria-32.852165--117.269867-1/01/2007	Reef Check California, 2020	L_ne_p_937	Laminaria	spp.	32.8522	-117.27	United States of America	La Jolla Cove	ne_pacific	2007-01-01	both	0.0537508	-1.28403	8.61247e-05	1.35017	358.52
Macrocystis-33.47715--117.7274-1/01/2016	Reef Check California, 2020	M_ne_p_990	Macrocystis	pyrifera	33.4772	-117.727	United States of America	Salt Creek	ne_pacific	2016-01-01	both	0.416569	-0.49435	0.000530652	0.502189	87.0532
Macrocystis-33.747--118.4159-1/01/2010	Reef Check California, 2020	M_ne_p_964	Macrocystis	pyrifera	33.747	-118.416	United States of America	Hawthorne Reef	ne_pacific	2010-01-01	both	0.443444	-0.47024	0.000560945	4.37649	247.45
Macrocystis-33.33783--118.4762-1/01/2017	Reef Check California, 2020	M_ne_p_991	Macrocystis	pyrifera	33.3378	-118.476	United States of America	Salta Roja	ne_pacific	2017-01-01	both	0.255317	-0.683142	0.000343572	3.48619	357.008
Macrocystis-33.747--118.4159-1/01/2009	Reef Check California, 2020	M_ne_p_610	Macrocystis	pyrifera	33.747	-118.416	United States of America	Hawthorne Reef	ne_pacific	2009-01-01	both	0.188128	-0.800911	0.000261969	6.46878	560.395
Macrocystis-34.04353--118.9449-1/01/2008	Reef Check California, 2020	M_ne_p_645	Macrocystis	pyrifera	34.0435	-118.945	United States of America	Leo Carillo North	ne_pacific	2008-01-01	both	0.483758	-0.436684	0.000606004	5.18719	283.776
Macrocystis-33.80365--118.3984-1/01/2013	Reef Check California, 2020	M_ne_p_1087	Macrocystis	pyrifera	33.8036	-118.398	United States of America	Malaga Cove	ne_pacific	2013-01-01	both	0.0134377	-1.81865	2.51484e-05	1.79583	177.085
Macrocystis-34.00413--118.7929-1/01/2008	Reef Check California, 2020	M_ne_p_725	Macrocystis	pyrifera	34.0041	-118.793	United States of America	Paradise Point	ne_pacific	2008-01-01	both	0.0134377	-1.81865	2.51484e-05	4.7759	224.011
Macrocystis-29.79222--115.8013-5/7/2018	mexcal_surveys_rodrigogo_2020	M_ne_p_297	Macrocystis	pyrifera	29.7922	-115.801	Mexico	el_rosario isla_san_jeronimo_sport_fish_deep	ne_pacific	2018-07-05	both	0.241879	-0.703993	0.000293843	0.640216	57.7632
Macrocystis-33.44832--118.4906-1/01/2009	Reef Check California, 2020	M_ne_p_966	Macrocystis	pyrifera	33.4483	-118.491	United States of America	Isthmus Reef	ne_pacific	2009-01-01	both	0.510633	-0.415833	0.000635809	0.607078	112.594
Macrocystis-33.47715--117.7274-1/01/2015	Reef Check California, 2020	M_ne_p_768	Macrocystis	pyrifera	33.4772	-117.727	United States of America	Salt Creek	ne_pacific	2015-01-01	both	0.0268754	-1.55134	4.65392e-05	1.29172	97.0929
Laminaria-32.81345--117.285767-1/01/2013	Reef Check California, 2020	L_ne_p_1029	Laminaria	spp.	32.8135	-117.286	United States of America	South La Jolla	ne_pacific	2013-01-01	both	0.0134377	-1.81865	2.51484e-05	1.14476	134.694
Macrocystis-32.72862--117.265-1/01/2009	Reef Check California, 2020	M_ne_p_704	Macrocystis	pyrifera	32.7286	-117.265	United States of America	North Hill Street	ne_pacific	2009-01-01	both	0.0134377	-1.81865	2.51484e-05	1.15721	135.504
Macrocystis-33.99066--119.5544-1/01/2011	Reef Check California, 2020	M_ne_p_771	Macrocystis	pyrifera	33.9907	-119.554	United States of America	Sandstone Pt.	ne_pacific	2011-01-01	both	1.20939	-0.0833214	0.00136722	18.9022	375.182
Macrocystis-33.80365--118.3984-1/01/2009	Reef Check California, 2020	M_ne_p_1085	Macrocystis	pyrifera	33.8036	-118.398	United States of America	Malaga Cove	ne_pacific	2009-01-01	both	0.0671886	-1.19798	0.000104998	3.76926	323.162
Laminaria-36.637768--121.923218-1/01/2012	Reef Check California, 2020	L_ne_p_399	Laminaria	spp.	36.6378	-121.923	United States of America	Coral St Lucus Pt	ne_pacific	2012-01-01	both	0.00671886	-2.08596	1.35894e-05	0.76404	55.1434
Laminaria-32.8366--117.288-1/01/2014	Reef Check California, 2020	L_ne_p_1115	Laminaria	spp.	32.8366	-117.288	United States of America	Windansea	ne_pacific	2014-01-01	both	0.0134377	-1.81865	2.51484e-05	1.19181	370.208
Macrocystis-36.6184--121.8976-1/01/2013	Reef Check California, 2020	M_ne_p_680	Macrocystis	pyrifera	36.6184	-121.898	United States of America	MacAbee	ne_pacific	2013-01-01	both	0.0134377	-1.81865	2.51484e-05	1.2993	105.775
Macrocystis-27.86957--115.0444-14/8/2017	mexcal_surveys_rodrigogo_2020	M_ne_p_260	Macrocystis	pyrifera	27.8696	-115.044	Mexico	punta_eugenia piedra_blanca_shallow	ne_pacific	2017-08-14	both	0.120939	-0.971301	0.000158784	5.1995	502.1
Macrocystis-33.47715--117.7274-1/01/2012	Reef Check California, 2020	M_ne_p_988	Macrocystis	pyrifera	33.4772	-117.727	United States of America	Salt Creek	ne_pacific	2012-01-01	both	0.0739074	-1.16122	0.000114271	1.2861	109.149
Macrocystis-29.79222--115.8013-17/8/2017	mexcal_surveys_rodrigogo_2020	M_ne_p_261	Macrocystis	pyrifera	29.7922	-115.801	Mexico	el_rosario isla_san_jeronimo_sport_fish_deep	ne_pacific	2017-08-17	both	0.725636	-0.280319	0.000779453	0.972446	237.431
Macrocystis-29.78998--115.7975-23/7/2019	mexcal_surveys_rodrigogo_2020	M_ne_p_338	Macrocystis	pyrifera	29.79	-115.797	Mexico	el_rosario isla_san_jeronimo_sport_fish_shallow	ne_pacific	2019-07-23	both	0.362818	-0.547627	0.000421193	1.96198	99.1772
Macrocystis-31.90363--116.7497-10/2/2018	mexcal_surveys_rodrigogo_2020	M_ne_p_336	Macrocystis	pyrifera	31.9036	-116.75	Mexico	enseda san_miguel_south_mid	ne_pacific	2018-02-10	both	0.322505	-0.59305	0.000379366	2.09094	191.431
Laminaria-32.852165--117.269867-1/01/2015	Reef Check California, 2020	L_ne_p_941	Laminaria	spp.	32.8522	-117.27	United States of America	La Jolla Cove	ne_pacific	2015-01-01	both	0.0403131	-1.39498	6.6709e-05	1.03029	123.084
Macrocystis-36.28808--121.893-1/01/2015	Reef Check California, 2020	M_ne_p_749	Macrocystis	pyrifera	36.2881	-121.893	United States of America	Point Sur	ne_pacific	2015-01-01	both	0.0134377	-1.81865	2.51484e-05	0.651499	47.6407
Macrocystis-33.7604--118.4211-1/01/2014	Reef Check California, 2020	M_ne_p_577	Macrocystis	pyrifera	33.7604	-118.421	United States of America	Christmas Tree Cove	ne_pacific	2014-01-01	both	0.0403131	-1.39498	6.6709e-05	3.22981	109.069
Macrocystis-30.4805--116.1189-1/2/2017	mexcal_surveys_rodrigogo_2020	M_ne_p_326	Macrocystis	pyrifera	30.4805	-116.119	Mexico	san_quintin isla_san_martin_exposed_south	ne_pacific	2017-02-01	both	0.161253	-0.860358	0.000204998	0.716445	189.992
Macrocystis-32.8366--117.288-1/01/2011	Reef Check California, 2020	M_ne_p_1113	Macrocystis	pyrifera	32.8366	-117.288	United States of America	Windansea	ne_pacific	2011-01-01	both	0.0806263	-1.12767	0.000123451	1.92809	163.878
Laminaria-33.736149--118.37632-1/01/2010	Reef Check California, 2020	L_ne_p_1063	Laminaria	spp.	33.7361	-118.376	United States of America	Abalone Cove	ne_pacific	2010-01-01	both	0.0403131	-1.39498	6.6709e-05	1.11961	111.761
Macrocystis-33.447--118.4848-1/01/2011	Reef Check California, 2020	M_ne_p_845	Macrocystis	pyrifera	33.447	-118.485	United States of America	WIES Intake Pipes	ne_pacific	2011-01-01	both	0.779387	-0.252761	0.000925548	0.656785	140.833
Macrocystis-33.7604--118.4211-1/01/2010	Reef Check California, 2020	M_ne_p_1079	Macrocystis	pyrifera	33.7604	-118.421	United States of America	Christmas Tree Cove	ne_pacific	2010-01-01	both	0.0134377	-1.81865	2.51484e-05	7.09747	273.986
Macrocystis-36.6184--121.8976-1/01/2009	Reef Check California, 2020	M_ne_p_676	Macrocystis	pyrifera	36.6184	-121.898	United States of America	MacAbee	ne_pacific	2009-01-01	both	0.0134377	-1.81865	2.51484e-05	0.815895	95.1245
Laminaria-42.9642-140.4549-15/11/2010	Hoshikawa	L_nw_p_59	Laminaria	japonica var. religiosa	42.9642	140.455	Japan	Hokkaido - Iwauchi	nw_pacific	2010-11-15	invert	581.578	2.64958	8.01732	17.6718	940.804
Laminaria-42.9642-140.4549-15/06/2011	Hoshikawa	L_nw_p_60	Laminaria	japonica var. religiosa	42.9642	140.455	Japan	Hokkaido - Iwauchi	nw_pacific	2011-06-15	invert	193.859	2.26472	3.30502	7.5731	395.407
Laminaria-42.9642-140.4549-15/09/2011	Hoshikawa	L_nw_p_61	Laminaria	japonica var. religiosa	42.9642	140.455	Japan	Hokkaido - Iwauchi	nw_pacific	2011-09-15	invert	969.297	2.82853	12.1053	24.9537	1375.07
Laminaria-42.9642-140.4549-15/07/2009	Hoshikawa	L_nw_p_54	Laminaria	japonica var. religiosa	42.9642	140.455	Japan	Hokkaido - Iwauchi	nw_pacific	2009-07-15	invert	193.859	2.26472	3.30502	8.76729	426.798
Laminaria-42.9642-140.4549-15/11/2011	Hoshikawa	L_nw_p_62	Laminaria	japonica var. religiosa	42.9642	140.455	Japan	Hokkaido - Iwauchi	nw_pacific	2011-11-15	invert	193.859	2.26472	3.30502	8.76729	426.798
Laminaria-39.0172-141.7615-15/09/1981	Kawamata	L_nw_p_126	Laminaria	japonica var. religiosa	39.0172	141.762	Japan	Iwate - Ofuto	nw_pacific	1981-09-15	invert	149.272	2.17316	2.67679	9.6683	343.048
Laminaria-42.9642-140.4549-15/11/2009	Hoshikawa	L_nw_p_56	Laminaria	japonica var. religiosa	42.9642	140.455	Japan	Hokkaido - Iwauchi	nw_pacific	2009-11-15	invert	193.859	2.26472	3.30502	8.20052	411.9
Laminaria-42.9642-140.4549-15/07/2010	Hoshikawa	L_nw_p_57	Laminaria	japonica var. religiosa	42.9642	140.455	Japan	Hokkaido - Iwauchi	nw_pacific	2010-07-15	invert	193.859	2.26472	3.30502	7.5731	395.407
Ecklonia--35.72-137.93-21/03/2009	Reef Life Survey, Australia, 2020	E_sw_p_1219	Ecklonia	radiata	-35.72	137.93	Australia	GSV141	sw_pacific	2009-03-21	both	2.1528	0.688197	0.0715323	1.61552	133.694
Ecklonia--35.62-137.19-26/03/2009	Reef Life Survey, Australia, 2020	E_sw_p_1231	Ecklonia	radiata	-35.62	137.19	Australia	GSV86	sw_pacific	2009-03-26	both	2.1528	0.688197	0.0715323	2.32234	401.464
Ecklonia--35.68-136.94-27/03/2009	Reef Life Survey, Australia, 2020	E_sw_p_1274	Ecklonia	radiata	-35.68	136.94	Australia	GSV61	sw_pacific	2009-03-27	both	2.1528	0.688197	0.0715323	3.0045	194.58
Ecklonia--35.69-136.88-28/03/2009	Reef Life Survey, Australia, 2020	E_sw_p_1264	Ecklonia	radiata	-35.69	136.88	Australia	GSV63	sw_pacific	2009-03-28	both	0.7176	0.303342	0.0294881	2.28677	152.206
Ecklonia--35.59-137.38-19/03/2009	Reef Life Survey, Australia, 2020	E_sw_p_1232	Ecklonia	radiata	-35.59	137.38	Australia	GSV60	sw_pacific	2009-03-19	both	0.7176	0.303342	0.0294881	1.06048	59.339
Ecklonia--35.52-138.16-5/02/2008	Reef Life Survey, Australia, 2020	E_sw_p_1205	Ecklonia	radiata	-35.52	138.16	Australia	GSV4	sw_pacific	2008-02-05	both	0.7176	0.303342	0.0294881	3.92275	370.441
Ecklonia--35.72-137.9-21/03/2009	Reef Life Survey, Australia, 2020	E_sw_p_1266	Ecklonia	radiata	-35.72	137.9	Australia	GSV82	sw_pacific	2009-03-21	both	10.6003	1.24663	0.210262	1.25245	222.509
Ecklonia--35.51-138.21-5/02/2008	Reef Life Survey, Australia, 2020	E_sw_p_1204	Ecklonia	radiata	-35.51	138.21	Australia	GSV26	sw_pacific	2008-02-05	both	5.30016	1.00382	0.120211	1.77961	266.131
Ecklonia--35.52-138.18-2/02/2011	Reef Life Survey, Australia, 2020	E_sw_p_1233	Ecklonia	radiata	-35.52	138.18	Australia	GSV99	sw_pacific	2011-02-02	both	2.65008	0.760999	0.068727	1.00233	203.777
Ecklonia--35.736882-150.24116-15/08/2011	Marzinelli, E. M., Campbell, A. H., Verges, A., Coleman, M. A., Kelaher, B. P., & Steinberg, P. D. (2014). Restoring seaweeds: does the declining fucoid Phyllospora comosa support different biodiversity than other habitats? JOURNAL OF APPLIED PHYCOLOGY, 26(2), 1089–1096. https://doi.org/10.1007/s10811-013-0158-5	E_sw_p_231	Ecklonia	radiata	-35.7369	150.241	Australia	New South Wales	sw_pacific	2011-08-15	both	16.0246	1.3914	0.586887	0.586887	24.6261
Ecklonia--35.6-137.24-29/03/2009	Reef Life Survey, Australia, 2020	E_sw_p_1230	Ecklonia	radiata	-35.6	137.24	Australia	GSV65	sw_pacific	2009-03-29	both	9.15129	1.19514	0.373507	2.32137	143.683
Ecklonia--35.15-138.46-2/02/2011	Reef Life Survey, Australia, 2020	E_sw_p_1251	Ecklonia	radiata	-35.15	138.46	Australia	GSV100	sw_pacific	2011-02-02	both	9.15129	1.19514	0.373507	1.2105	79.6256
Ecklonia--43.1-147.71-14/12/2008	Reef Life Survey, Australia, 2020	E_sw_p_1153	Ecklonia	radiata	-43.1	147.71	Australia	TAS39	sw_pacific	2008-12-14	both	25.1661	1.54952	0.844644	0.882878	47.2274
Ecklonia--35.51-138.22-4/02/2008	Reef Life Survey, Australia, 2020	E_sw_p_1206	Ecklonia	radiata	-35.51	138.22	Australia	GSV95	sw_pacific	2008-02-04	both	2.28782	0.709507	0.122086	2.1335	133.568
Ecklonia--32.02-115.5-24/07/2008	Reef Life Survey, Australia, 2020	E_sw_p_1120	Ecklonia	radiata	-32.02	115.5	Australia	RI1	sw_pacific	2008-07-24	both	2.28782	0.709507	0.122086	5.44638	652.721
Ecklonia--35.68-136.91-28/03/2014	Reef Life Survey, Australia, 2020	E_sw_p_1265	Ecklonia	radiata	-35.68	136.91	Australia	GSV64	sw_pacific	2014-03-28	both	14.8709	1.36522	0.552558	3.43268	406.939
Ecklonia--43.32-147.23-4/12/2008	Reef Life Survey, Australia, 2020	E_sw_p_1137	Ecklonia	radiata	-43.32	147.23	Australia	TAS11	sw_pacific	2008-12-04	both	2.28782	0.709507	0.122086	0.445228	65.8007
Ecklonia--43.46-147-8/12/2008	Reef Life Survey, Australia, 2020	E_sw_p_1150	Ecklonia	radiata	-43.46	147	Australia	TAS1	sw_pacific	2008-12-08	both	11.4391	1.27331	0.447166	1.47594	24.0656
Ecklonia--43.31-147.08-30/11/2008	Reef Life Survey, Australia, 2020	E_sw_p_1267	Ecklonia	radiata	-43.31	147.08	Australia	TAS12	sw_pacific	2008-11-30	both	77.786	1.94483	2.09888	2.09888	88.0702
Ecklonia--43.34-147.22-4/12/2008	Reef Life Survey, Australia, 2020	E_sw_p_1224	Ecklonia	radiata	-43.34	147.22	Australia	TAS8	sw_pacific	2008-12-04	both	4.57565	0.952324	0.213542	2.53967	168.827
Ecklonia--43.1-147.71-15/12/2008	Reef Life Survey, Australia, 2020	E_sw_p_1221	Ecklonia	radiata	-43.1	147.71	Australia	TAS40	sw_pacific	2008-12-15	both	9.15129	1.19514	0.373507	2.47072	194.495
Ecklonia--35.4-138.33-19/02/2018	Reef Life Survey, Australia, 2020	E_sw_p_1203	Ecklonia	radiata	-35.4	138.33	Australia	GSV25	sw_pacific	2018-02-19	both	16.0148	1.39118	0.586595	3.26761	428.162
Ecklonia--35.27-138.43-7/02/2008	Reef Life Survey, Australia, 2020	E_sw_p_1275	Ecklonia	radiata	-35.27	138.43	Australia	GSV97	sw_pacific	2008-02-07	both	2.28782	0.709507	0.122086	0.607837	89.5427
Ecklonia--35.63-137.14-26/03/2009	Reef Life Survey, Australia, 2020	E_sw_p_1220	Ecklonia	radiata	-35.63	137.14	Australia	GSV85	sw_pacific	2009-03-26	both	13.7269	1.33718	0.51801	4.09058	304.324
Ecklonia--43.12-147.7-14/12/2008	Reef Life Survey, Australia, 2020	E_sw_p_1269	Ecklonia	radiata	-43.12	147.7	Australia	TAS34	sw_pacific	2008-12-14	both	2.28782	0.709507	0.122086	0.137568	5.17129
Nereocystis-38.55512--123.3057-1/01/2009	Reef Check California, 2020	N_ne_p_891	Nereocystis	luetkeana	38.5551	-123.306	United States of America	Ocean Cove	ne_pacific	2009-01-01	both	137.713	2.14493	9.50848	9.80035	195.517
Macrocystis-36.63493--121.92-1/01/2016	Reef Check California, 2020	M_ne_p_724	Macrocystis	pyrifera	36.6349	-121.92	United States of America	Otter Cove	ne_pacific	2016-01-01	both	6.81	1.09162	0.841014	1.80544	74.4726
Macrocystis-36.62545--121.9119-1/01/2013	Reef Check California, 2020	M_ne_p_670	Macrocystis	pyrifera	36.6255	-121.912	United States of America	Lovers Point	ne_pacific	2013-01-01	both	5.29667	1.00359	0.686697	1.20567	89.7662
Macrocystis-36.63493--121.92-1/01/2015	Reef Check California, 2020	M_ne_p_723	Macrocystis	pyrifera	36.6349	-121.92	United States of America	Otter Cove	ne_pacific	2015-01-01	both	3.78333	0.885715	0.523475	1.29989	98.7126
Macrocystis-36.5623--121.9596-1/01/2011	Reef Check California, 2020	M_ne_p_737	Macrocystis	pyrifera	36.5623	-121.96	United States of America	Pescadero	ne_pacific	2011-01-01	both	5.29667	1.00359	0.686697	2.01225	193.52
Laminaria-36.069183--121.600601-1/01/2010	Reef Check California, 2020	L_ne_p_370	Laminaria	spp.	36.0692	-121.601	United States of America	Big Creek	ne_pacific	2010-01-01	both	3.02667	0.807546	0.437246	0.56591	75.1078
Macrocystis-36.62185--121.9017-1/01/2011	Reef Check California, 2020	M_ne_p_623	Macrocystis	pyrifera	36.6219	-121.902	United States of America	Hopkins	ne_pacific	2011-01-01	both	9.83667	1.22044	1.13141	1.66145	130.411
Macrocystis-36.5253--121.9319-1/01/2009	Reef Check California, 2020	M_ne_p_794	Macrocystis	pyrifera	36.5253	-121.932	United States of America	South Mostery	ne_pacific	2009-01-01	both	13.62	1.33444	1.47103	1.77579	106.015
Macrocystis-36.5623--121.9596-1/01/2015	Reef Check California, 2020	M_ne_p_741	Macrocystis	pyrifera	36.5623	-121.96	United States of America	Pescadero	ne_pacific	2015-01-01	both	8.32333	1.16192	0.988782	4.44109	268.619
Macrocystis-36.61833--121.9536-1/01/2016	Reef Check California, 2020	M_ne_p_807	Macrocystis	pyrifera	36.6183	-121.954	United States of America	Spanish Bay	ne_pacific	2016-01-01	both	0.756667	0.321912	0.14292	1.20427	64.4568
Laminaria-39.361729--123.822449-1/01/2008	Reef Check California, 2020	L_ne_p_381	Laminaria	spp.	39.3617	-123.822	United States of America	Caspar	ne_pacific	2008-01-01	both	31.0233	1.62282	2.85756	3.8519	73.0518
Nereocystis-38.55512--123.3057-1/01/2012	Reef Check California, 2020	N_ne_p_893	Nereocystis	luetkeana	38.5551	-123.306	United States of America	Ocean Cove	ne_pacific	2012-01-01	both	152.847	2.18145	10.3427	10.7903	285.266
Laminaria-36.069183--121.600601-1/01/2015	Reef Check California, 2020	L_ne_p_374	Laminaria	spp.	36.0692	-121.601	United States of America	Big Creek	ne_pacific	2015-01-01	both	4.54	0.949584	0.606408	1.2428	77.0107
Nereocystis-38.5403--123.2888-1/01/2010	Reef Check California, 2020	N_ne_p_911	Nereocystis	luetkeana	38.5403	-123.289	United States of America	Stillwater Cove Sonoma	ne_pacific	2010-01-01	both	139.605	2.14971	9.6137	10.4161	206.389
Macrocystis-31.73794--116.7373-1/7/2019	mexcal_surveys_rodrigogo_2020	M_ne_p_313	Macrocystis	pyrifera	31.7379	-116.737	Mexico	enseda punta_banda_deep	ne_pacific	2019-07-01	both	4.54	0.949584	0.544143	1.57382	171.921
Macrocystis-39.27191--123.7959-1/01/2014	Reef Check California, 2020	M_ne_p_830	Macrocystis	pyrifera	39.2719	-123.796	United States of America	Van Damme	ne_pacific	2014-01-01	both	171.385	2.22156	11.3432	14.5725	251.219
Laminaria-39.27191--123.7959-1/01/2012	Reef Check California, 2020	L_ne_p_514	Laminaria	spp.	39.2719	-123.796	United States of America	Van Damme	ne_pacific	2012-01-01	both	174.79	2.22845	11.5247	12.2061	212.498
Laminaria-38.908001--123.719101-1/01/2012	Reef Check California, 2020	L_ne_p_471	Laminaria	spp.	38.908	-123.719	United States of America	Point Are Ref	ne_pacific	2012-01-01	both	120.327	2.09765	8.52772	12.1759	484.08
Nereocystis-38.5403--123.2888-1/01/2009	Reef Check California, 2020	N_ne_p_910	Nereocystis	luetkeana	38.5403	-123.289	United States of America	Stillwater Cove Sonoma	ne_pacific	2009-01-01	both	101.393	2.03768	7.42776	8.2461	164.745
Nereocystis-38.56646--123.33-1/01/2009	Reef Check California, 2020	N_ne_p_877	Nereocystis	luetkeana	38.5665	-123.33	United States of America	Gerstle Cove	ne_pacific	2009-01-01	both	35.9417	1.67437	3.21771	4.76787	98.4915
Macrocystis-27.85777--115.0815-23/10/2017	mexcal_surveys_rodrigogo_2020	M_ne_p_262	Macrocystis	pyrifera	27.8578	-115.082	Mexico	punta_eugenia gavilanes_deep	ne_pacific	2017-10-23	both	2.27	0.706768	0.311097	3.954	114.157
Laminaria-39.303234--123.803398-1/01/2012	Reef Check California, 2020	L_ne_p_482	Laminaria	spp.	39.3032	-123.803	United States of America	Portuguese Beach	ne_pacific	2012-01-01	both	61.29	1.86133	4.94897	5.43996	232.115
Laminaria-38.937244--123.731911-1/01/2010	Reef Check California, 2020	L_ne_p_1119	Laminaria	spp.	38.9372	-123.732	United States of America	Stornetta	ne_pacific	2010-01-01	both	152.69	2.1811	10.3342	10.562	205.468
Macrocystis-36.47996--121.939-1/01/2017	Reef Check California, 2020	M_ne_p_687	Macrocystis	pyrifera	36.48	-121.939	United States of America	Malpaso Creek	ne_pacific	2017-01-01	both	0.756667	0.321912	0.14292	1.64971	202.122
Macrocystis-36.61923--121.8994-1/01/2014	Reef Check California, 2020	M_ne_p_543	Macrocystis	pyrifera	36.6192	-121.899	United States of America	Aquarium	ne_pacific	2014-01-01	both	5.29667	1.00359	0.686697	0.963124	46.982
Nereocystis-38.5106--123.2451-1/01/2007	Reef Check California, 2020	N_ne_p_869	Nereocystis	luetkeana	38.5106	-123.245	United States of America	Ft Ross	ne_pacific	2007-01-01	both	62.8033	1.86988	5.0473	6.6419	235.374
Laminaria-39.303234--123.803398-1/01/2007	Reef Check California, 2020	L_ne_p_478	Laminaria	spp.	39.3032	-123.803	United States of America	Portuguese Beach	ne_pacific	2007-01-01	both	58.2633	1.84359	4.75087	5.43404	361.62
Laminaria-39.303234--123.803398-1/01/2008	Reef Check California, 2020	L_ne_p_479	Laminaria	spp.	39.3032	-123.803	United States of America	Portuguese Beach	ne_pacific	2008-01-01	both	41.6167	1.72572	3.62163	5.27986	329.164
Macrocystis-31.73869--116.7356-1/11/2018	mexcal_surveys_rodrigogo_2020	M_ne_p_298	Macrocystis	pyrifera	31.7387	-116.736	Mexico	enseda punta_banda_shallow	ne_pacific	2018-11-01	both	4.54	0.949584	0.544143	0.940507	113.675
Macrocystis-35.27713--120.8929-1/01/2013	Reef Check California, 2020	M_ne_p_811	Macrocystis	pyrifera	35.2771	-120.893	United States of America	Spooners Cove	ne_pacific	2013-01-01	both	18.16	1.43522	1.85523	2.91728	130.432
Laminaria-36.103851--121.628128-1/01/2016	Reef Check California, 2020	L_ne_p_410	Laminaria	spp.	36.1039	-121.628	United States of America	Dolan	ne_pacific	2016-01-01	both	2.27	0.706768	0.346695	0.930426	56.8289
Macrocystis-36.5253--121.9319-1/01/2010	Reef Check California, 2020	M_ne_p_795	Macrocystis	pyrifera	36.5253	-121.932	United States of America	South Mostery	ne_pacific	2010-01-01	both	1.51333	0.564729	0.249982	0.664762	86.6426
Macrocystis-36.53908--121.9351-1/01/2014	Reef Check California, 2020	M_ne_p_568	Macrocystis	pyrifera	36.5391	-121.935	United States of America	Carmel River	ne_pacific	2014-01-01	both	21.9433	1.50151	2.16118	2.9164	130.692
Laminaria-36.069183--121.600601-1/01/2008	Reef Check California, 2020	L_ne_p_368	Laminaria	spp.	36.0692	-121.601	United States of America	Big Creek	ne_pacific	2008-01-01	both	0.756667	0.321912	0.14292	0.263326	47.5639
Macrocystis-36.63493--121.92-1/01/2009	Reef Check California, 2020	M_ne_p_717	Macrocystis	pyrifera	36.6349	-121.92	United States of America	Otter Cove	ne_pacific	2009-01-01	both	1.51333	0.564729	0.249982	0.433292	45.6386
Nereocystis-38.5106--123.2451-1/01/2009	Reef Check California, 2020	N_ne_p_871	Nereocystis	luetkeana	38.5106	-123.245	United States of America	Ft Ross	ne_pacific	2009-01-01	both	83.99	1.97171	6.38103	7.17615	245.627
Nereocystis-39.36173--123.8224-1/01/2008	Reef Check California, 2020	N_ne_p_863	Nereocystis	luetkeana	39.3617	-123.822	United States of America	Caspar	ne_pacific	2008-01-01	both	31.0233	1.62282	2.85756	3.8519	73.0518
Macrocystis-36.06918--121.6006-1/01/2007	Reef Check California, 2020	M_ne_p_547	Macrocystis	pyrifera	36.0692	-121.601	United States of America	Big Creek	ne_pacific	2007-01-01	both	1.51333	0.564729	0.249982	0.452662	99.4841
Nereocystis-39.32798--123.8088-1/01/2014	Reef Check California, 2020	N_ne_p_907	Nereocystis	luetkeana	39.328	-123.809	United States of America	Russian Gulch	ne_pacific	2014-01-01	both	142.253	2.15629	9.76053	10.585	164.497
Nereocystis-38.56646--123.33-1/01/2010	Reef Check California, 2020	N_ne_p_878	Nereocystis	luetkeana	38.5665	-123.33	United States of America	Gerstle Cove	ne_pacific	2010-01-01	both	71.505	1.91533	5.60422	6.38993	133.014
Macrocystis-36.22642--121.7891-1/01/2015	Reef Check California, 2020	M_ne_p_804	Macrocystis	pyrifera	36.2264	-121.789	United States of America	South Wreck	ne_pacific	2015-01-01	both	0.756667	0.321912	0.14292	0.93331	136.48
Nereocystis-38.55512--123.3057-1/01/2014	Reef Check California, 2020	N_ne_p_895	Nereocystis	luetkeana	38.5551	-123.306	United States of America	Ocean Cove	ne_pacific	2014-01-01	both	237.656	2.33608	14.7659	16.9976	400.245
Macrocystis-31.638414--116.67699-15/07/2009	Torres-Moye, G., Edwards, M. S., & Gabriela Montano-Moctezuma, C. (2013). Benthic community structure in kelp forests from the Southern California Bight. CIENCIAS MARINAS, 39(3), 239–252. https://doi.org/10.7773/cm.v39i3.2250	M_ne_p_1332	Macrocystis	pyrifera	31.6384	-116.677	Mexico	El Retiro	ne_pacific	2009-07-15	invert	6.05333	1.05036	0.686264	1.72328	107.892
Nereocystis-38.5403--123.2888-1/01/2008	Reef Check California, 2020	N_ne_p_909	Nereocystis	luetkeana	38.5403	-123.289	United States of America	Stillwater Cove Sonoma	ne_pacific	2008-01-01	both	121.067	2.0998	8.56998	9.77595	197.013
Macrocystis-36.47996--121.939-1/01/2015	Reef Check California, 2020	M_ne_p_685	Macrocystis	pyrifera	36.48	-121.939	United States of America	Malpaso Creek	ne_pacific	2015-01-01	both	1.51333	0.564729	0.249982	1.3614	118.55
Laminaria-36.614449--121.964996-1/01/2013	Reef Check California, 2020	L_ne_p_488	Laminaria	spp.	36.6144	-121.965	United States of America	Pt. Joe	ne_pacific	2013-01-01	both	1.51333	0.564729	0.249982	1.00526	138.59
Laminaria-36.562302--121.959602-1/01/2009	Reef Check California, 2020	L_ne_p_467	Laminaria	spp.	36.5623	-121.96	United States of America	Pescadero	ne_pacific	2009-01-01	both	3.78333	0.885715	0.523475	1.38414	114.71
Nereocystis-38.5106--123.2451-1/01/2012	Reef Check California, 2020	N_ne_p_874	Nereocystis	luetkeana	38.5106	-123.245	United States of America	Ft Ross	ne_pacific	2012-01-01	both	71.8833	1.91718	5.62812	6.15645	172.593
Nereocystis-39.30323--123.8034-1/01/2009	Reef Check California, 2020	N_ne_p_903	Nereocystis	luetkeana	39.3032	-123.803	United States of America	Portuguese Beach	ne_pacific	2009-01-01	both	180.465	2.23964	11.8256	13.4677	352.248
Nereocystis-39.27191--123.7959-1/01/2010	Reef Check California, 2020	N_ne_p_921	Nereocystis	luetkeana	39.2719	-123.796	United States of America	Van Damme	ne_pacific	2010-01-01	both	128.633	2.12104	8.99947	9.94784	229.75
Macrocystis-33.94397--119.9648-1/01/2014	Reef Check California, 2020	M_ne_p_594	Macrocystis	pyrifera	33.944	-119.965	United States of America	East Point	ne_pacific	2014-01-01	both	0.756667	0.321912	0.14292	10.0736	242.665
Macrocystis-34.40305--119.8661-1/01/2015	Reef Check California, 2020	M_ne_p_1111	Macrocystis	pyrifera	34.4031	-119.866	United States of America	IV Reef	ne_pacific	2015-01-01	both	0.756667	0.321912	0.14292	2.41503	87.6488
Nereocystis-38.55512--123.3057-1/01/2008	Reef Check California, 2020	N_ne_p_890	Nereocystis	luetkeana	38.5551	-123.306	United States of America	Ocean Cove	ne_pacific	2008-01-01	both	97.61	2.02436	7.20338	7.4041	160.636
Laminaria-36.526806--121.926544-1/01/2011	Reef Check California, 2020	L_ne_p_462	Laminaria	spp.	36.5268	-121.927	United States of America	North Mostery	ne_pacific	2011-01-01	both	8.32333	1.16192	0.988782	1.45227	100.912
Macrocystis-36.53908--121.9351-1/01/2007	Reef Check California, 2020	M_ne_p_561	Macrocystis	pyrifera	36.5391	-121.935	United States of America	Carmel River	ne_pacific	2007-01-01	both	1.816	0.628598	0.289587	0.577113	88.1887
Macrocystis-36.62545--121.9119-1/01/2016	Reef Check California, 2020	M_ne_p_672	Macrocystis	pyrifera	36.6255	-121.912	United States of America	Lovers Point	ne_pacific	2016-01-01	both	4.54	0.949584	0.606408	1.25557	77.3604
Laminaria-39.303234--123.803398-1/01/2009	Reef Check California, 2020	L_ne_p_480	Laminaria	spp.	39.3032	-123.803	United States of America	Portuguese Beach	ne_pacific	2009-01-01	both	180.465	2.23964	11.8256	13.4677	352.248
Macrocystis-36.5623--121.9596-1/01/2007	Reef Check California, 2020	M_ne_p_733	Macrocystis	pyrifera	36.5623	-121.96	United States of America	Pescadero	ne_pacific	2007-01-01	both	1.51333	0.564729	0.249982	0.352713	32.0816
Macrocystis-36.63493--121.92-1/01/2008	Reef Check California, 2020	M_ne_p_716	Macrocystis	pyrifera	36.6349	-121.92	United States of America	Otter Cove	ne_pacific	2008-01-01	both	8.32333	1.16192	0.988782	1.19793	82.614
Nereocystis-38.5403--123.2888-1/01/2012	Reef Check California, 2020	N_ne_p_912	Nereocystis	luetkeana	38.5403	-123.289	United States of America	Stillwater Cove Sonoma	ne_pacific	2012-01-01	both	105.245	2.05074	7.65456	7.73888	120.329
Laminaria-39.305283--123.811218-1/01/2010	Reef Check California, 2020	L_ne_p_452	Laminaria	spp.	39.3053	-123.811	United States of America	Mendocino Headlands	ne_pacific	2010-01-01	both	530.636	2.61747	28.2258	30.1196	607.895
Macrocystis-36.63493--121.92-1/01/2014	Reef Check California, 2020	M_ne_p_722	Macrocystis	pyrifera	36.6349	-121.92	United States of America	Otter Cove	ne_pacific	2014-01-01	both	2.27	0.706768	0.346695	0.857418	64.5955
Macrocystis-36.52681--121.9265-1/01/2013	Reef Check California, 2020	M_ne_p_710	Macrocystis	pyrifera	36.5268	-121.927	United States of America	North Mostery	ne_pacific	2013-01-01	both	6.81	1.09162	0.841014	1.47896	88.8847
Macrocystis-36.61923--121.8994-1/01/2011	Reef Check California, 2020	M_ne_p_540	Macrocystis	pyrifera	36.6192	-121.899	United States of America	Aquarium	ne_pacific	2011-01-01	both	3.02667	0.807546	0.437246	0.651921	44.8365
Macrocystis-36.62185--121.9017-1/01/2013	Reef Check California, 2020	M_ne_p_625	Macrocystis	pyrifera	36.6219	-121.902	United States of America	Hopkins	ne_pacific	2013-01-01	both	14.3767	1.35338	1.5366	1.93044	91.3493
Macrocystis-27.85777--115.0815-3/7/2018	mexcal_surveys_rodrigogo_2020	M_ne_p_321	Macrocystis	pyrifera	27.8578	-115.082	Mexico	punta_eugenia gavilanes_deep	ne_pacific	2018-07-03	both	2.27	0.706768	0.311097	1.65951	121.459
Macrocystis-27.148--114.3705-28/7/2019	mexcal_surveys_rodrigogo_2020	M_ne_p_281	Macrocystis	pyrifera	27.148	-114.371	Mexico	bahia_asuncion isla_san_roque_shallow	ne_pacific	2019-07-28	both	4.54	0.949584	0.544143	1.74765	167.945
Macrocystis-36.52248--121.9386-1/01/2008	Reef Check California, 2020	M_ne_p_689	Macrocystis	pyrifera	36.5225	-121.939	United States of America	Middle Reef	ne_pacific	2008-01-01	both	0.756667	0.321912	0.14292	0.384572	65.0789
Laminaria-36.479965--121.939049-1/01/2017	Reef Check California, 2020	L_ne_p_449	Laminaria	spp.	36.48	-121.939	United States of America	Malpaso Creek	ne_pacific	2017-01-01	both	0.756667	0.321912	0.14292	1.64971	202.122
Macrocystis-36.63777--121.9232-1/01/2009	Reef Check California, 2020	M_ne_p_581	Macrocystis	pyrifera	36.6378	-121.923	United States of America	Coral St Lucus Pt	ne_pacific	2009-01-01	both	2.64833	0.760768	0.392598	0.646126	42.5872
Nereocystis-39.30323--123.8034-1/01/2010	Reef Check California, 2020	N_ne_p_904	Nereocystis	luetkeana	39.3032	-123.803	United States of America	Portuguese Beach	ne_pacific	2010-01-01	both	112.165	2.07304	8.05796	8.60483	337.457
Nereocystis-38.5403--123.2888-1/01/2007	Reef Check California, 2020	N_ne_p_908	Nereocystis	luetkeana	38.5403	-123.289	United States of America	Stillwater Cove Sonoma	ne_pacific	2007-01-01	both	97.61	2.02436	7.20338	9.11064	214.498
Macrocystis-29.78597--115.7928-24/7/2019	mexcal_surveys_rodrigogo_2020	M_ne_p_322	Macrocystis	pyrifera	29.786	-115.793	Mexico	el_rosario isla_san_jeronimo_chi_town_deep	ne_pacific	2019-07-24	both	6.81	1.09162	0.754661	2.1335	142.644
Macrocystis-36.52681--121.9265-1/01/2011	Reef Check California, 2020	M_ne_p_708	Macrocystis	pyrifera	36.5268	-121.927	United States of America	North Mostery	ne_pacific	2011-01-01	both	8.32333	1.16192	0.988782	1.45227	100.912
Macrocystis-36.62185--121.9017-1/01/2010	Reef Check California, 2020	M_ne_p_622	Macrocystis	pyrifera	36.6219	-121.902	United States of America	Hopkins	ne_pacific	2010-01-01	both	5.29667	1.00359	0.686697	0.904733	90.7517
Macrocystis-32.15153--116.906718-15/07/2009	Torres-Moye, G., Edwards, M. S., & Gabriela Montano-Moctezuma, C. (2013). Benthic community structure in kelp forests from the Southern California Bight. CIENCIAS MARINAS, 39(3), 239–252. https://doi.org/10.7773/cm.v39i3.2250	M_ne_p_1331	Macrocystis	pyrifera	32.1515	-116.907	Mexico	Campo Lopez	ne_pacific	2009-07-15	invert	6.05333	1.05036	0.686264	3.13795	163.948
Nereocystis-39.36173--123.8224-1/01/2010	Reef Check California, 2020	N_ne_p_864	Nereocystis	luetkeana	39.3617	-123.822	United States of America	Caspar	ne_pacific	2010-01-01	both	77.18	1.94209	5.96032	6.2395	111.305
Nereocystis-39.30323--123.8034-1/01/2012	Reef Check California, 2020	N_ne_p_905	Nereocystis	luetkeana	39.3032	-123.803	United States of America	Portuguese Beach	ne_pacific	2012-01-01	both	61.29	1.86133	4.94897	5.43996	232.115
Macrocystis-36.52681--121.9265-1/01/2016	Reef Check California, 2020	M_ne_p_713	Macrocystis	pyrifera	36.5268	-121.927	United States of America	North Mostery	ne_pacific	2016-01-01	both	13.62	1.33444	1.47103	2.94055	172.06
Macrocystis-36.5623--121.9596-1/01/2014	Reef Check California, 2020	M_ne_p_740	Macrocystis	pyrifera	36.5623	-121.96	United States of America	Pescadero	ne_pacific	2014-01-01	both	1.51333	0.564729	0.249982	1.6233	185.045
Laminaria-38.56646--123.329964-1/01/2012	Reef Check California, 2020	L_ne_p_425	Laminaria	spp.	38.5665	-123.33	United States of America	Gerstle Cove	ne_pacific	2012-01-01	both	74.91	1.93163	5.81851	5.97232	106.633
Macrocystis-36.5623--121.9596-1/01/2009	Reef Check California, 2020	M_ne_p_735	Macrocystis	pyrifera	36.5623	-121.96	United States of America	Pescadero	ne_pacific	2009-01-01	both	3.78333	0.885715	0.523475	1.38414	114.71
Nereocystis-38.55512--123.3057-1/01/2007	Reef Check California, 2020	N_ne_p_889	Nereocystis	luetkeana	38.5551	-123.306	United States of America	Ocean Cove	ne_pacific	2007-01-01	both	90.8	1.99902	6.79519	6.83855	126.276
Laminaria-38.93724--123.7319-1/01/2013	Reef Check California, 2020	L_ne_p_508	Laminaria	spp.	38.9372	-123.732	United States of America	Stornetta	ne_pacific	2013-01-01	both	59.928	1.85346	4.86006	5.33134	124.986
Nereocystis-38.93724--123.7319-1/01/2010	Reef Check California, 2020	N_ne_p_915	Nereocystis	luetkeana	38.9372	-123.732	United States of America	Stornetta	ne_pacific	2010-01-01	both	152.69	2.1811	10.3342	10.7421	219.556
Nereocystis-36.06918--121.6006-1/01/2010	Reef Check California, 2020	N_ne_p_860	Nereocystis	luetkeana	36.0692	-121.601	United States of America	Big Creek	ne_pacific	2010-01-01	both	3.02667	0.807546	0.437246	0.56591	75.1078
Macrocystis-36.5623--121.9596-1/01/2016	Reef Check California, 2020	M_ne_p_742	Macrocystis	pyrifera	36.5623	-121.96	United States of America	Pescadero	ne_pacific	2016-01-01	both	5.29667	1.00359	0.686697	4.6073	260.361
Laminaria-38.944801--123.740501-1/01/2011	Reef Check California, 2020	L_ne_p_470	Laminaria	spp.	38.9448	-123.741	United States of America	Point Are MPA (M2)	ne_pacific	2011-01-01	both	2.27	0.706768	0.346695	5.21318	260.916
Nereocystis-39.30323--123.8034-1/01/2007	Reef Check California, 2020	N_ne_p_901	Nereocystis	luetkeana	39.3032	-123.803	United States of America	Portuguese Beach	ne_pacific	2007-01-01	both	58.2633	1.84359	4.75087	5.43404	361.62
Macrocystis-36.5253--121.9319-1/01/2015	Reef Check California, 2020	M_ne_p_800	Macrocystis	pyrifera	36.5253	-121.932	United States of America	South Mostery	ne_pacific	2015-01-01	both	27.24	1.57726	2.57298	7.82596	324.525
Nereocystis-38.5106--123.2451-1/01/2010	Reef Check California, 2020	N_ne_p_872	Nereocystis	luetkeana	38.5106	-123.245	United States of America	Ft Ross	ne_pacific	2010-01-01	both	71.8833	1.91718	5.62812	6.85725	299.48
Laminaria-36.479965--121.939049-1/01/2015	Reef Check California, 2020	L_ne_p_447	Laminaria	spp.	36.48	-121.939	United States of America	Malpaso Creek	ne_pacific	2015-01-01	both	1.51333	0.564729	0.249982	1.3614	118.55
Laminaria-36.5112--121.9463-1/01/2010	Reef Check California, 2020	L_ne_p_515	Laminaria	spp.	36.5112	-121.946	United States of America	Weston	ne_pacific	2010-01-01	both	2.27	0.706768	0.346695	0.711266	113.931
Macrocystis-36.52681--121.9265-1/01/2012	Reef Check California, 2020	M_ne_p_709	Macrocystis	pyrifera	36.5268	-121.927	United States of America	North Mostery	ne_pacific	2012-01-01	both	20.43	1.47648	2.04014	2.3738	64.4805
Macrocystis-36.5253--121.9319-1/01/2011	Reef Check California, 2020	M_ne_p_796	Macrocystis	pyrifera	36.5253	-121.932	United States of America	South Mostery	ne_pacific	2011-01-01	both	3.78333	0.885715	0.523475	0.963732	57.2832
Nereocystis-38.5403--123.2888-1/01/2013	Reef Check California, 2020	N_ne_p_913	Nereocystis	luetkeana	38.5403	-123.289	United States of America	Stillwater Cove Sonoma	ne_pacific	2013-01-01	both	68.8567	1.90211	5.43619	5.57096	89.5672
Laminaria-39.27191--123.7959-1/01/2010	Reef Check California, 2020	L_ne_p_513	Laminaria	spp.	39.2719	-123.796	United States of America	Van Damme	ne_pacific	2010-01-01	both	128.633	2.12104	8.99947	9.94784	229.75
Macrocystis-36.63493--121.92-1/01/2012	Reef Check California, 2020	M_ne_p_720	Macrocystis	pyrifera	36.6349	-121.92	United States of America	Otter Cove	ne_pacific	2012-01-01	both	0.756667	0.321912	0.14292	0.491636	69.343
Laminaria-36.562302--121.959602-1/01/2011	Reef Check California, 2020	L_ne_p_468	Laminaria	spp.	36.5623	-121.96	United States of America	Pescadero	ne_pacific	2011-01-01	both	5.29667	1.00359	0.686697	2.01225	193.52
Laminaria-38.510601--123.245064-1/01/2007	Reef Check California, 2020	L_ne_p_419	Laminaria	spp.	38.5106	-123.245	United States of America	Ft Ross	ne_pacific	2007-01-01	both	62.8033	1.86988	5.0473	6.6419	235.374
Macrocystis-31.80237--116.8024-31/1/2019	mexcal_surveys_rodrigogo_2020	M_ne_p_300	Macrocystis	pyrifera	31.8024	-116.802	Mexico	enseda isla_todos_santos_exposed_south	ne_pacific	2019-01-31	both	36.32	1.67803	2.91181	3.987	122.505
Macrocystis-36.5112--121.9463-1/01/2016	Reef Check California, 2020	M_ne_p_837	Macrocystis	pyrifera	36.5112	-121.946	United States of America	Weston	ne_pacific	2016-01-01	both	0.756667	0.321912	0.14292	3.92999	233.706
Macrocystis-36.52681--121.9265-1/01/2014	Reef Check California, 2020	M_ne_p_711	Macrocystis	pyrifera	36.5268	-121.927	United States of America	North Mostery	ne_pacific	2014-01-01	both	18.16	1.43522	1.85523	2.85664	172.586
Nereocystis-36.06918--121.6006-1/01/2015	Reef Check California, 2020	N_ne_p_861	Nereocystis	luetkeana	36.0692	-121.601	United States of America	Big Creek	ne_pacific	2015-01-01	both	4.54	0.949584	0.606408	1.2428	77.0107
Nereocystis-36.06918--121.6006-1/01/2007	Reef Check California, 2020	N_ne_p_858	Nereocystis	luetkeana	36.0692	-121.601	United States of America	Big Creek	ne_pacific	2007-01-01	both	1.51333	0.564729	0.249982	0.452662	99.4841
Macrocystis-39.27191--123.7959-1/01/2012	Reef Check California, 2020	M_ne_p_829	Macrocystis	pyrifera	39.2719	-123.796	United States of America	Van Damme	ne_pacific	2012-01-01	both	174.79	2.22845	11.5247	12.2061	212.498
Macrocystis-36.5602--121.9459-1/01/2013	Reef Check California, 2020	M_ne_p_820	Macrocystis	pyrifera	36.5602	-121.946	United States of America	Stillwater Cove Monterey	ne_pacific	2013-01-01	both	8.32333	1.16192	0.988782	1.21999	86.8744
Nereocystis-38.908--123.7191-1/01/2012	Reef Check California, 2020	N_ne_p_898	Nereocystis	luetkeana	38.908	-123.719	United States of America	Point Are Ref	ne_pacific	2012-01-01	both	120.327	2.09765	8.52772	12.1759	484.08
Macrocystis-36.5112--121.9463-1/01/2009	Reef Check California, 2020	M_ne_p_833	Macrocystis	pyrifera	36.5112	-121.946	United States of America	Weston	ne_pacific	2009-01-01	both	0.756667	0.321912	0.14292	0.502517	85.3507
Nereocystis-38.93724--123.7319-1/01/2013	Reef Check California, 2020	N_ne_p_916	Nereocystis	luetkeana	38.9372	-123.732	United States of America	Stornetta	ne_pacific	2013-01-01	both	59.928	1.85346	4.86006	5.33134	124.986
Macrocystis-36.61445--121.965-1/01/2013	Reef Check California, 2020	M_ne_p_755	Macrocystis	pyrifera	36.6144	-121.965	United States of America	Pt. Joe	ne_pacific	2013-01-01	both	1.51333	0.564729	0.249982	1.00526	138.59
Macrocystis-27.86957--115.0444-23/10/2017	mexcal_surveys_rodrigogo_2020	M_ne_p_266	Macrocystis	pyrifera	27.8696	-115.044	Mexico	punta_eugenia piedra_blanca_shallow	ne_pacific	2017-10-23	both	2.27	0.706768	0.311097	0.536585	44.6532
Laminaria-39.303234--123.803398-1/01/2011	Reef Check California, 2020	L_ne_p_481	Laminaria	spp.	39.3032	-123.803	United States of America	Portuguese Beach	ne_pacific	2011-01-01	both	65.83	1.88637	5.24261	5.63394	252.381
Macrocystis-36.5623--121.9596-1/01/2008	Reef Check California, 2020	M_ne_p_734	Macrocystis	pyrifera	36.5623	-121.96	United States of America	Pescadero	ne_pacific	2008-01-01	both	0.756667	0.321912	0.14292	0.456253	132.209
Nereocystis-38.55512--123.3057-1/01/2013	Reef Check California, 2020	N_ne_p_894	Nereocystis	luetkeana	38.5551	-123.306	United States of America	Ocean Cove	ne_pacific	2013-01-01	both	219.09	2.30758	13.8281	14.3881	330.409
Macrocystis-36.5112--121.9463-1/01/2012	Reef Check California, 2020	M_ne_p_834	Macrocystis	pyrifera	36.5112	-121.946	United States of America	Weston	ne_pacific	2012-01-01	both	6.81	1.09162	0.841014	1.56207	99.0579
Macrocystis-36.62545--121.9119-1/01/2014	Reef Check California, 2020	M_ne_p_671	Macrocystis	pyrifera	36.6255	-121.912	United States of America	Lovers Point	ne_pacific	2014-01-01	both	0.756667	0.321912	0.14292	0.686236	68.5627
Laminaria-35.277134--120.892899-1/01/2013	Reef Check California, 2020	L_ne_p_502	Laminaria	spp.	35.2771	-120.893	United States of America	Spooners Cove	ne_pacific	2013-01-01	both	18.16	1.43522	1.85523	2.91728	130.432
Nereocystis-39.30323--123.8034-1/01/2008	Reef Check California, 2020	N_ne_p_902	Nereocystis	luetkeana	39.3032	-123.803	United States of America	Portuguese Beach	ne_pacific	2008-01-01	both	41.6167	1.72572	3.62163	5.27986	329.164
Laminaria-39.305283--123.811218-1/01/2009	Reef Check California, 2020	L_ne_p_451	Laminaria	spp.	39.3053	-123.811	United States of America	Mendocino Headlands	ne_pacific	2009-01-01	both	482.591	2.58422	26.1456	28.9328	471.726
Nereocystis-38.908--123.7191-1/01/2013	Reef Check California, 2020	N_ne_p_899	Nereocystis	luetkeana	38.908	-123.719	United States of America	Point Are Ref	ne_pacific	2013-01-01	both	14.3767	1.35338	1.5366	8.99762	442.095
Ecklonia-34.1798-136.3184-01/03/2004	Mori et al.	E_nw_p_343	Ecklonia	cava	34.1798	136.318	Japan	Mie - Furusato	nw_pacific	2004-03-01	invert	61.74	1.8639	1.48162	1.52574	76.2385
Ecklonia-32.968-132.0728-21/01/2004	Onoue et al.	E_ne_p_1346	Ecklonia	cava	32.968	132.073	Japan	Oita Oshima	ne_pacific	2004-01-21	invert	169	2.21665	3.33801	7.49266	373.534
Ecklonia--35.42-138.32-1/02/2011	Reef Life Survey, Australia, 2020	E_sw_p_1217	Ecklonia	radiata	-35.42	138.32	Australia	GSV2	sw_pacific	2011-02-01	both	2.058	0.672421	0.0930374	0.44301	11.9139
Ecklonia-34.1572-136.2896-01/03/2004	Mori et al.	E_nw_p_344	Ecklonia	nipponica	34.1572	136.29	Japan	Mie - Miura	nw_pacific	2004-03-01	invert	20.58	1.47904	0.610775	0.610775	30.1329
Ecklonia-34.2673-136.5586-01/03/2004	Mori et al.	E_nw_p_341	Ecklonia	nipponica	34.2673	136.559	Japan	Mie - Nieura - yaura	nw_pacific	2004-03-01	invert	41.16	1.72186	1.06831	1.09568	54.0942
Ecklonia-34.1611-136.3005-01/03/2004	Mori et al.	E_nw_p_342	Ecklonia	cava	34.1611	136.3	Japan	Mie - Miura - Suzushima	nw_pacific	2004-03-01	invert	123.48	2.10671	2.59151	2.6265	130.345
Ecklonia-32.9446-129.6063-15/04/1989	Dotsu et al.	E_nw_p_26	Ecklonia	radicosa	32.9446	129.606	Japan	gasaki - Matsushima	nw_pacific	1989-04-15	invert	24.96	1.54664	0.49437	7.88487	1385.82
Ecklonia-32.6448-131.7857-02/12/1996	Shimizu et al.	E_nw_p_1293	Ecklonia	radicosa	32.6448	131.786	Japan	Miyazaki - Nobeoka - Kumanoe	nw_pacific	1996-12-02	invert	31.2	1.6248	0.591863	8.24756	51.6137
Ecklonia-32.9659-132.0685-26/08/2003	Onoue et al.	E_ne_p_1342	Ecklonia	cava	32.9659	132.069	Japan	Oita Oshima	ne_pacific	2003-08-26	invert	34	1.65491	0.634348	1.2687	103.102
Ecklonia-32.4768-131.671-25/12/1996	Shimizu et al.	E_nw_p_1307	Ecklonia	cava kurome	32.4768	131.671	Japan	Miyazaki - Nobeoka - Iorigawa	nw_pacific	1996-12-25	invert	106.08	2.05351	1.58826	4.15353	143.529
Ecklonia-32.4682-131.6858-25/12/1996	Shimizu et al.	E_nw_p_1305	Ecklonia	cava kurome	32.4682	131.686	Japan	Miyazaki - Nobeoka - besaki	nw_pacific	1996-12-25	invert	68.64	1.90101	1.11796	2.00463	124.171
Ecklonia-32.4683-131.686-25/12/1996	Shimizu et al.	E_nw_p_1304	Ecklonia	cava kurome	32.4683	131.686	Japan	Miyazaki - Nobeoka - besaki	nw_pacific	1996-12-25	invert	87.36	1.98549	1.35803	1.80136	122.187
Ecklonia-33.8858-130.426-28/08/2007	Akimoto et al.	E_nw_p_7	Ecklonia	bicyclis	33.8858	130.426	Japan	Fukuoka - Oshima	nw_pacific	2007-08-28	invert	28.08	1.5879	0.543641	1.84219	188.761
Ecklonia-32.4767-131.6714-25/12/1996	Shimizu et al.	E_nw_p_1301	Ecklonia	cava kurome	32.4767	131.671	Japan	Miyazaki - Nobeoka - Iorigawa	nw_pacific	1996-12-25	invert	3.12	0.818185	0.092385	1.461	39.1585
Ecklonia-33.8935-130.4334-31/03/2006	Akimoto et al.	E_nw_p_5	Ecklonia	bicyclis	33.8935	130.433	Japan	Fukuoka - Oshima	nw_pacific	2006-03-31	invert	0.78	0.332551	0.0301973	1.98683	112.083
Ecklonia-33.8856-130.4258-30/10/2007	Akimoto et al.	E_nw_p_4	Ecklonia	bicyclis	33.8856	130.426	Japan	Fukuoka - Oshima	nw_pacific	2007-10-30	invert	6.24	1.061	0.161591	0.983143	165.89
Ecklonia-33.8935-130.4334-31/10/2006	Akimoto et al.	E_nw_p_11	Ecklonia	bicyclis	33.8935	130.433	Japan	Fukuoka - Oshima	nw_pacific	2006-10-31	invert	3.12	0.818185	0.092385	3.23695	159.313
Ecklonia-32.9659-132.0685-21/01/2004	Onoue et al.	E_ne_p_1344	Ecklonia	cava	32.9659	132.069	Japan	Oita Oshima	ne_pacific	2004-01-21	invert	21	1.48612	0.430066	1.92875	328.193
Ecklonia-32.643-131.7798-02/12/1996	Shimizu et al.	E_nw_p_1309	Ecklonia	radicosa	32.643	131.78	Japan	Miyazaki - Nobeoka - Kumanoe	nw_pacific	1996-12-02	invert	18.72	1.44586	0.391989	2.51392	32.8616
Ecklonia-32.644-131.7831-02/12/1996	Shimizu et al.	E_nw_p_1290	Ecklonia	radicosa	32.644	131.783	Japan	Miyazaki - Nobeoka - Kumanoe	nw_pacific	1996-12-02	invert	9.36	1.20304	0.224108	17.7906	122.592
Ecklonia-32.6435-131.7815-02/12/1996	Shimizu et al.	E_nw_p_1288	Ecklonia	radicosa	32.6435	131.781	Japan	Miyazaki - Nobeoka - Kumanoe	nw_pacific	1996-12-02	invert	37.44	1.68867	0.685631	12.0013	126.773
Ecklonia-32.6432-131.7806-02/12/1996	Shimizu et al.	E_nw_p_1297	Ecklonia	radicosa	32.6432	131.781	Japan	Miyazaki - Nobeoka - Kumanoe	nw_pacific	1996-12-02	invert	18.72	1.44586	0.391989	3.23098	67.2287
Ecklonia-33.22423-126.651467-NA	Kim personal communication 2020	E_nw_p_221	Ecklonia	cava	33.2242	126.651	Korea	Seongsan	nw_pacific	NA	invert	0.84	0.358512	0.0320574	1.27965	429.372
Ecklonia-33.8856-130.4257-28/08/2007	Akimoto et al.	E_nw_p_8	Ecklonia	bicyclis	33.8856	130.426	Japan	Fukuoka - Oshima	nw_pacific	2007-08-28	invert	6.24	1.061	0.161591	0.676848	119.188
Ecklonia-32.6443-131.7839-02/12/1996	Shimizu et al.	E_nw_p_1291	Ecklonia	radicosa	32.6443	131.784	Japan	Miyazaki - Nobeoka - Kumanoe	nw_pacific	1996-12-02	invert	3.12	0.818185	0.092385	9.07808	77.8331
Ecklonia-32.4768-131.6711-25/12/1996	Shimizu et al.	E_nw_p_1300	Ecklonia	cava kurome	32.4768	131.671	Japan	Miyazaki - Nobeoka - Iorigawa	nw_pacific	1996-12-25	invert	93.6	2.00966	1.43574	6.39667	145.266
Ecklonia-33.8861-130.4263-28/08/2007	Akimoto et al.	E_nw_p_6	Ecklonia	bicyclis	33.8861	130.426	Japan	Fukuoka - Oshima	nw_pacific	2007-08-28	invert	28.08	1.5879	0.543641	1.677	235.9
Ecklonia-32.6438-131.7823-02/12/1996	Shimizu et al.	E_nw_p_1289	Ecklonia	cava kurome	32.6438	131.782	Japan	Miyazaki - Nobeoka - Kumanoe	nw_pacific	1996-12-02	invert	68.64	1.90101	1.11796	24.2931	105.963
Ecklonia-32.4768-131.6712-25/12/1996	Shimizu et al.	E_nw_p_1308	Ecklonia	cava kurome	32.4768	131.671	Japan	Miyazaki - Nobeoka - Iorigawa	nw_pacific	1996-12-25	invert	46.8	1.76684	0.820843	0.820843	58.458
Ecklonia-32.6445-131.7849-02/12/1996	Shimizu et al.	E_nw_p_1292	Ecklonia	cava kurome	32.6445	131.785	Japan	Miyazaki - Nobeoka - Kumanoe	nw_pacific	1996-12-02	invert	15.6	1.38199	0.33838	4.16623	29.5086
Ecklonia-32.468-131.6857-25/12/1996	Shimizu et al.	E_nw_p_1306	Ecklonia	cava kurome	32.468	131.686	Japan	Miyazaki - Nobeoka - besaki	nw_pacific	1996-12-25	invert	40.56	1.71671	0.731359	6.38664	140.256
Ecklonia--43.22-147.34-3/12/2008	Reef Life Survey, Australia, 2020	E_sw_p_1138	Ecklonia	radiata	-43.22	147.34	Australia	TAS22	sw_pacific	2008-12-03	both	0.84	0.358512	0.0312842	0.0312842	2.28303
Ecklonia--43.44-147.17-10/12/2008	Reef Life Survey, Australia, 2020	E_sw_p_1268	Ecklonia	radiata	-43.44	147.17	Australia	TAS3	sw_pacific	2008-12-10	both	0.18	-0.181122	0.00903006	0.0190498	2.69284
Ecklonia--30.35-115.04-5/11/2018	Reef Life Survey, Australia, 2020	E_sw_p_1218	Ecklonia	radiata	-30.35	115.04	Australia	JMP S36	sw_pacific	2018-11-05	both	1.24	0.494946	0.042831	13.6153	394.977
Ecklonia--35.6-137.27-22/03/2009	Reef Life Survey, Australia, 2020	E_sw_p_1226	Ecklonia	radiata	-35.6	137.27	Australia	GSV84	sw_pacific	2009-03-22	both	0.33	0.0312137	0.014724	3.22626	277.572
Ecklonia--43.4-147.1-10/12/2008	Reef Life Survey, Australia, 2020	E_sw_p_1242	Ecklonia	radiata	-43.4	147.1	Australia	TAS4	sw_pacific	2008-12-10	both	0.24	-0.080344	0.0113886	0.0113886	0.831105
Ecklonia--43.27-147.14-25/11/2008	Reef Life Survey, Australia, 2020	E_sw_p_1273	Ecklonia	radiata	-43.27	147.14	Australia	TAS17	sw_pacific	2008-11-25	both	2.64	0.759664	0.0787911	0.0787911	5.74995
Ecklonia--43.36-147.22-4/12/2008	Reef Life Survey, Australia, 2020	E_sw_p_1222	Ecklonia	radiata	-43.36	147.22	Australia	TAS5	sw_pacific	2008-12-04	both	1.17	0.47459	0.0408698	0.0791035	14.7682
Ecklonia--43.3-147.25-7/12/2008	Reef Life Survey, Australia, 2020	E_sw_p_1241	Ecklonia	radiata	-43.3	147.25	Australia	TAS13	sw_pacific	2008-12-07	both	1.59	0.582041	0.0523424	0.785177	51.1278
Ecklonia--30.29-114.97-27/11/2009	Reef Life Survey, Australia, 2020	E_sw_p_1207	Ecklonia	radiata	-30.29	114.97	Australia	JMP S42	sw_pacific	2009-11-27	both	0.06	-0.565978	0.0037225	1.92012	118.187
Ecklonia--35.07-150.7-25/03/2010	Reef Life Survey, Australia, 2020	E_sw_p_1272	Ecklonia	radiata	-35.07	150.7	Australia	JBMP S25	sw_pacific	2010-03-25	both	0.87	0.370805	0.0321824	2.08414	66.7826
Ecklonia--42.97-147.68-14/12/2008	Reef Life Survey, Australia, 2020	E_sw_p_1223	Ecklonia	radiata	-42.97	147.68	Australia	TAS54	sw_pacific	2008-12-14	both	1.14	0.465491	0.0400224	1.8942	138.295
Ecklonia--43.05-147.31-17/11/2008	Reef Life Survey, Australia, 2020	E_sw_p_1245	Ecklonia	radiata	-43.05	147.31	Australia	TAS53	sw_pacific	2008-11-17	both	1.11	0.456148	0.0391707	0.0391707	2.85857
Ecklonia--32.02-115.51-26/07/2009	Reef Life Survey, Australia, 2020	E_sw_p_1127	Ecklonia	radiata	-32.02	115.51	Australia	RI7	sw_pacific	2009-07-26	both	0.27	-0.0390834	0.0125236	3.76922	377.379
Ecklonia--43.33-147.02-1/12/2008	Reef Life Survey, Australia, 2020	E_sw_p_1240	Ecklonia	radiata	-43.33	147.02	Australia	TAS10	sw_pacific	2008-12-01	both	0.72	0.304512	0.0276264	1.30943	84.763
Ecklonia--43.12-147.31-24/11/2008	Reef Life Survey, Australia, 2020	E_sw_p_1139	Ecklonia	radiata	-43.12	147.31	Australia	TAS35	sw_pacific	2008-11-24	both	2.94	0.797368	0.0859372	0.0859372	6.27146
Ecklonia--31.97-115.54-21/11/2009	Reef Life Survey, Australia, 2020	E_sw_p_1135	Ecklonia	radiata	-31.97	115.54	Australia	RI23	sw_pacific	2009-11-21	both	0.21375	-0.120921	0.0103727	6.89889	540.844
Ecklonia--32.05-115.62-6/11/2009	Reef Life Survey, Australia, 2020	E_sw_p_1270	Ecklonia	radiata	-32.05	115.62	Australia	RI11	sw_pacific	2009-11-06	both	1.05	0.436682	0.0374537	0.558836	11.9825
Ecklonia--43.09-147.3-17/11/2008	Reef Life Survey, Australia, 2020	E_sw_p_1140	Ecklonia	radiata	-43.09	147.3	Australia	TAS43	sw_pacific	2008-11-17	both	1.11	0.456148	0.0391707	0.772006	50.1666
Ecklonia--35.69-136.86-28/03/2014	Reef Life Survey, Australia, 2020	E_sw_p_1271	Ecklonia	radiata	-35.69	136.86	Australia	GSV62	sw_pacific	2014-03-28	both	0.15	-0.244991	0.0077951	1.55695	165.498
Ecklonia--32.03-115.53-16/05/2010	Reef Life Survey, Australia, 2020	E_sw_p_1121	Ecklonia	radiata	-32.03	115.53	Australia	RI6	sw_pacific	2010-05-16	both	0.075	-0.487808	0.00445661	5.0262	374.976
Ecklonia--32.03-115.58-15/05/2010	Reef Life Survey, Australia, 2020	E_sw_p_1134	Ecklonia	radiata	-32.03	115.58	Australia	RI16	sw_pacific	2010-05-15	both	0.3675	0.0689179	0.0160594	4.51592	420.438
Ecklonia--43.34-147.02-1/12/2008	Reef Life Survey, Australia, 2020	E_sw_p_1225	Ecklonia	radiata	-43.34	147.02	Australia	TAS9	sw_pacific	2008-12-01	both	4.68	0.960224	0.125036	0.163813	21.0077
Ecklonia--30.33-114.99-28/11/2009	Reef Life Survey, Australia, 2020	E_sw_p_1263	Ecklonia	radiata	-30.33	114.99	Australia	JMP S5	sw_pacific	2009-11-28	both	0.375	0.0759951	0.0163233	3.959	333.644
Ecklonia--32.02-115.55-27/05/2017	Reef Life Survey, Australia, 2020	E_sw_p_1146	Ecklonia	radiata	-32.02	115.55	Australia	RI5	sw_pacific	2017-05-27	both	0.111818	-0.347899	0.00615055	3.86083	491.755
Ecklonia--43.08-147.32-18/11/2008	Reef Life Survey, Australia, 2020	E_sw_p_1141	Ecklonia	radiata	-43.08	147.32	Australia	TAS45	sw_pacific	2008-11-18	both	0.09	-0.423939	0.00516266	0.00516266	0.376757
Ecklonia--43.15-147.32-9/12/2008	Reef Life Survey, Australia, 2020	E_sw_p_1152	Ecklonia	radiata	-43.15	147.32	Australia	TAS25	sw_pacific	2008-12-09	both	0.09	-0.423939	0.00516266	0.00516266	0.376757
Ecklonia--30.26-114.97-27/11/2009	Reef Life Survey, Australia, 2020	E_sw_p_1180	Ecklonia	radiata	-30.26	114.97	Australia	JMP S10	sw_pacific	2009-11-27	both	0.03	-0.808794	0.00212823	1.49184	104.588
Ecklonia--31.99-115.52-28/02/2009	Reef Life Survey, Australia, 2020	E_sw_p_1126	Ecklonia	radiata	-31.99	115.52	Australia	RI4	sw_pacific	2009-02-28	both	0.04	-0.708016	0.00268409	3.56972	333.057
Ecklonia--32.02-115.56-15/05/2010	Reef Life Survey, Australia, 2020	E_sw_p_1125	Ecklonia	radiata	-32.02	115.56	Australia	RI2	sw_pacific	2010-05-15	both	0.467143	0.152962	0.0194883	3.46981	193.592
Ecklonia--43.08-147.3-9/12/2008	Reef Life Survey, Australia, 2020	E_sw_p_1243	Ecklonia	radiata	-43.08	147.3	Australia	TAS44	sw_pacific	2008-12-09	both	0.57	0.222674	0.0228816	0.755717	48.9779
Ecklonia--32.02-115.45-26/05/2017	Reef Life Survey, Australia, 2020	E_sw_p_1145	Ecklonia	radiata	-32.02	115.45	Australia	RI3	sw_pacific	2017-05-26	both	0.06	-0.565978	0.0037225	7.61364	492.121
Ecklonia--43.06-147.31-17/11/2008	Reef Life Survey, Australia, 2020	E_sw_p_1244	Ecklonia	radiata	-43.06	147.31	Australia	TAS52	sw_pacific	2008-11-17	both	1.17	0.47459	0.0408698	0.0408698	2.98257
Macrocystis-36.5253--121.9319-1/01/2013	Reef Check California, 2020	M_ne_p_798	Macrocystis	pyrifera	36.5253	-121.932	United States of America	South Mostery	ne_pacific	2013-01-01	both	1.46029	-0.010621	0.00612005	0.198803	58.0618
Macrocystis-36.61045--121.8943-1/01/2006	Reef Check California, 2020	M_ne_p_1077	Macrocystis	pyrifera	36.6105	-121.894	United States of America	Breakwater	ne_pacific	2006-01-01	both	0.851837	-0.218482	0.00379222	0.128481	10.4867
Macrocystis-51.649167--128.1519-17/07/2018	Hakai_Nearshore_ Kelp	M_ne_p_50	Macrocystis	pyrifera	51.6492	-128.152	Canada	Calvert Westbeach	ne_pacific	2018-07-17	both	511.102	2.24846	1.1044	14.5179	1149.3
Laminaria-35.500275--121.054932-1/01/2015	Reef Check California, 2020	L_ne_p_428	Laminaria	spp.	35.5003	-121.055	United States of America	Harmony	ne_pacific	2015-01-01	both	0.283946	-0.642156	0.00142962	0.240958	22.9946
Laminaria-36.03056--121.580841-1/01/2016	Reef Check California, 2020	L_ne_p_445	Laminaria	spp.	36.0306	-121.581	United States of America	Lopez	ne_pacific	2016-01-01	both	0.567891	-0.374848	0.00264563	0.108898	35.4367
Nereocystis-39.30528--123.8112-1/01/2009	Reef Check California, 2020	N_ne_p_885	Nereocystis	luetkeana	39.3053	-123.811	United States of America	Mendocino Headlands	ne_pacific	2009-01-01	both	26.4069	1.10582	0.080019	2.78721	87.8257
Laminaria-36.637768--121.923218-1/01/2006	Reef Check California, 2020	L_ne_p_1106	Laminaria	spp.	36.6378	-121.923	United States of America	Coral St Lucus Pt	ne_pacific	2006-01-01	both	2.83946	0.245824	0.0110459	0.52233	95.5883
Macrocystis-36.5623--121.9596-1/01/2006	Reef Check California, 2020	M_ne_p_1108	Macrocystis	pyrifera	36.5623	-121.96	United States of America	Pescadero	ne_pacific	2006-01-01	both	1.70367	0.0488263	0.00701782	0.427467	80.4051
Nereocystis-51.667117--128.14035-10/07/2019	Hakai_Nearshore_ Kelp	N_ne_p_49	Nereocystis	luetkeana	51.6671	-128.14	Canada	Calvert Northbeach	ne_pacific	2019-07-10	both	817.763	2.42971	1.67641	4.36906	1089.43
Macrocystis-36.52248--121.9386-1/01/2006	Reef Check California, 2020	M_ne_p_1107	Macrocystis	pyrifera	36.5225	-121.939	United States of America	Middle Reef	ne_pacific	2006-01-01	both	1.98762	0.108274	0.00804729	0.419448	70.2066
Macrocystis-36.53908--121.9351-1/01/2008	Reef Check California, 2020	M_ne_p_562	Macrocystis	pyrifera	36.5391	-121.935	United States of America	Carmel River	ne_pacific	2008-01-01	both	0.567891	-0.374848	0.00264562	0.143247	27.5476
Macrocystis-34.46106--120.0669-1/01/2011	Reef Check California, 2020	M_ne_p_761	Macrocystis	pyrifera	34.4611	-120.067	United States of America	Refugio State Beach	ne_pacific	2011-01-01	both	0.283946	-0.642156	0.00142962	0.820073	119.591
Laminaria-36.479965--121.939049-1/01/2016	Reef Check California, 2020	L_ne_p_448	Laminaria	spp.	36.48	-121.939	United States of America	Malpaso Creek	ne_pacific	2016-01-01	both	0.851837	-0.218482	0.00379222	1.09258	90.1864
Macrocystis-36.47996--121.939-1/01/2016	Reef Check California, 2020	M_ne_p_686	Macrocystis	pyrifera	36.48	-121.939	United States of America	Malpaso Creek	ne_pacific	2016-01-01	both	0.851837	-0.218482	0.00379222	1.09258	90.1864
Macrocystis-36.5253--121.9319-1/01/2012	Reef Check California, 2020	M_ne_p_797	Macrocystis	pyrifera	36.5253	-121.932	United States of America	South Mostery	ne_pacific	2012-01-01	both	2.27156	0.159769	0.00906036	0.288326	38.6778
Laminaria-36.03056--121.580841-1/01/2015	Reef Check California, 2020	L_ne_p_444	Laminaria	spp.	36.0306	-121.581	United States of America	Lopez	ne_pacific	2015-01-01	both	1.13578	-0.107539	0.00489595	0.91285	86.9193
Laminaria-34.461056--120.066872-1/01/2011	Reef Check California, 2020	L_ne_p_491	Laminaria	spp.	34.4611	-120.067	United States of America	Refugio State Beach	ne_pacific	2011-01-01	both	0.283946	-0.642156	0.00142962	0.820073	119.591
Laminaria-38.93724--123.7319-1/01/2010	Reef Check California, 2020	L_ne_p_507	Laminaria	spp.	38.9372	-123.732	United States of America	Stornetta	ne_pacific	2010-01-01	both	3.97524	0.375582	0.0148922	0.18008	14.0883
Nereocystis-36.06918--121.6006-1/01/2009	Reef Check California, 2020	N_ne_p_859	Nereocystis	luetkeana	36.0692	-121.601	United States of America	Big Creek	ne_pacific	2009-01-01	both	2.27156	0.159769	0.00906036	0.277052	93.9764
Macrocystis-36.6184--121.8976-1/01/2011	Reef Check California, 2020	M_ne_p_678	Macrocystis	pyrifera	36.6184	-121.898	United States of America	MacAbee	ne_pacific	2011-01-01	both	1.70367	0.0488263	0.00701782	0.170041	52.6737
Laminaria-36.069183--121.600601-1/01/2009	Reef Check California, 2020	L_ne_p_369	Laminaria	spp.	36.0692	-121.601	United States of America	Big Creek	ne_pacific	2009-01-01	both	2.27156	0.159769	0.00906036	0.277052	93.9764
Laminaria-36.069183--121.600601-1/01/2013	Reef Check California, 2020	L_ne_p_373	Laminaria	spp.	36.0692	-121.601	United States of America	Big Creek	ne_pacific	2013-01-01	both	0.851837	-0.218482	0.00379222	0.195209	98.8836
Macrocystis-36.22642--121.7891-1/01/2016	Reef Check California, 2020	M_ne_p_805	Macrocystis	pyrifera	36.2264	-121.789	United States of America	South Wreck	ne_pacific	2016-01-01	both	3.97524	0.375582	0.0148922	0.400987	31.3315
Laminaria-48.595521--123.054547-1/15/1997	Carter, S. K., VanBlaricom, G. R., & Allen, B. L. (2007). Testing the generality of the trophic cascade paradigm for sea otters: a case study with kelp forests in northern Washington, USA. Hydrobiologia, 579(1), 233-249.	L_ne_p_24	Laminaria	groenlandica	48.5955	-123.055	United States of America	San Juan Islands	ne_pacific	1/15/1997	invert	0.12	-0.323161	0.00306923	6.41438	106.604
Laminaria-43.827869--69.533391-15/04/1990	Paul, A. X., & Steneck, R. S. (1993). Kelp beds as habitat for American lobster Homarus american us. Mar. Ecol. Prog. Ser, 100, 127-134.	L_nw_a_361	Laminaria	spp.	43.8279	-69.5334	United States of America	Maine Crow Island	nw_atlantic	1990-04-15	invert	1908	3.06577	3.8583	4.4889	1353.68
Laminaria-44.739074--66.738668-15/09/2001	Tremblay, M. J., Smith, S. J., Robichaud, D. A., & Lawton, P. (2006). The catchability of large American lobsters (Homarus americanus) from diving and trapping studies off Grand Manan Island, Canadian Maritimes. Canadian Journal of Fisheries and Aquatic Sciences, 63(9), 1925-1933.	L_nw_a_1336	Laminaria	spp.	44.7391	-66.7387	Canada	New Brunswick Grand Man Island	nw_atlantic	2001-09-15	invert	1068	2.8625	2.40111	2.40111	728.612
Laminaria-58.95777406--3.337697483-26/07/2020	Smale, D., unpublished, 2020	L_ne_a_1319	Laminaria	spp.	58.9578	-3.3377	United Kingdom	Orkney Orkney 1	ne_atlantic	2020-07-26	both	17.6	1.42425	0.319023	0.319023	26.5611
Ecklonia--36.849276-175.872834-NA	Edgar, G. J., Stuart-Smith, R. D., Thomson, R. J., & Freeman, D. J. (2017). Consistent multi-level trophic effects of marine reserve protection across northern New Zealand. PLOS ONE, 12(5), e0177216. https://doi.org/10.1371/journal.pone.0177216	E_sw_p_36	Ecklonia	radiata	-36.8493	175.873	New Zealand	New Zealand Whanganui A Hei	sw_pacific	NA	both	107.697	2.05881	1.7737	1.77494	114.637
Ecklonia--34.99276-174.060206-NA	Edgar, G. J., Stuart-Smith, R. D., Thomson, R. J., & Freeman, D. J. (2017). Consistent multi-level trophic effects of marine reserve protection across northern New Zealand. PLOS ONE, 12(5), e0177216. https://doi.org/10.1371/journal.pone.0177216	E_sw_p_38	Ecklonia	radiata	-34.9928	174.06	New Zealand	New Zealand Northland	sw_pacific	NA	both	32.6723	1.64096	0.677686	0.677686	43.7479
Ecklonia--36.360435-174.839773-NA	Edgar, G. J., Stuart-Smith, R. D., Thomson, R. J., & Freeman, D. J. (2017). Consistent multi-level trophic effects of marine reserve protection across northern New Zealand. PLOS ONE, 12(5), e0177216. https://doi.org/10.1371/journal.pone.0177216	E_sw_p_34	Ecklonia	radiata	-36.3604	174.84	New Zealand	New Zealand Tawharanui	sw_pacific	NA	both	106.487	2.05485	1.7576	1.75926	113.644
Ecklonia--37.74307-177.195207-NA	Edgar, G. J., Stuart-Smith, R. D., Thomson, R. J., & Freeman, D. J. (2017). Consistent multi-level trophic effects of marine reserve protection across northern New Zealand. PLOS ONE, 12(5), e0177216. https://doi.org/10.1371/journal.pone.0177216	E_sw_p_39	Ecklonia	radiata	-37.7431	177.195	New Zealand	New Zealand Te P. a Aotea	sw_pacific	NA	both	10.8908	1.2561	0.279366	0.279366	18.0344
Ecklonia--29.310943--177.945422-NA	Edgar, G. J., Stuart-Smith, R. D., Thomson, R. J., & Freeman, D. J. (2017). Consistent multi-level trophic effects of marine reserve protection across northern New Zealand. PLOS ONE, 12(5), e0177216. https://doi.org/10.1371/journal.pone.0177216	E_sw_p_37	Ecklonia	radiata	-29.3109	-177.945	New Zealand	New Zealand Kermadecs	sw_pacific	NA	both	4.84034	0.972024	0.145243	0.145243	9.37614
Ecklonia--37.323496-176.28788-NA	Edgar, G. J., Stuart-Smith, R. D., Thomson, R. J., & Freeman, D. J. (2017). Consistent multi-level trophic effects of marine reserve protection across northern New Zealand. PLOS ONE, 12(5), e0177216. https://doi.org/10.1371/journal.pone.0177216	E_sw_p_35	Ecklonia	radiata	-37.3235	176.288	New Zealand	New Zealand Tuhua	sw_pacific	NA	both	32.6723	1.64096	0.677686	0.685521	45.095
Ecklonia-34.62401944-19.31616667-12/12/2006	Blamey_2005	E_s_at_19	Ecklonia	maxima	34.624	19.3162	South Africa	Kruismans Bay	s_atlantic	2006-12-12	invert	11.0582	1.26145	0.274694	0.508987	71.8913
Ecklonia-34.36628889-18.90440278-15/07/1999	Mayfield 2005	E_s_at_232	Ecklonia	maxima	34.3663	18.9044	South Africa	Betty's Bay	s_atlantic	1999-07-15	invert	281.985	2.39599	3.74449	3.74449	248.881
Ecklonia-34.36628889-18.90440278-19/02/1998	Seaweed survey units, South Africa	E_s_at_1277	Ecklonia	maxima	34.3663	18.9044	South Africa	Betty's Bay	s_atlantic	1998-02-19	invert	241.271	2.34137	3.30193	7.70435	578.167
Ecklonia-34.13333333-18.32083333-15/07/1999	Mayfield 2005	E_s_at_240	Ecklonia	maxima	34.1333	18.3208	South Africa	Lkommettjie	s_atlantic	1999-07-15	invert	62.0368	1.86558	1.10402	1.10402	73.3798
Ecklonia-34.36628889-18.90440278-30/09/1998	Seaweed survey units, South Africa	E_s_at_1279	Ecklonia	maxima	34.3663	18.9044	South Africa	Betty's Bay	s_atlantic	1998-09-30	invert	118.408	2.09202	1.85961	9.00503	650.743
Ecklonia-33.80694444-18.35833333-15/09/1999	Mayfield 2005	E_s_at_248	Ecklonia	maxima	33.8069	18.3583	South Africa	Robben Island	s_atlantic	1999-09-15	invert	17.5826	1.4239	0.399301	0.399301	26.5399
Ecklonia-34.41778056-19.11819444-30/04/1997	Seaweed survey units, South Africa	E_s_at_1280	Ecklonia	maxima	34.4178	19.1182	South Africa	Hawston	s_atlantic	1997-04-30	invert	42.4637	1.73278	0.813173	1.67918	220.569
Ecklonia-33.80694444-18.35833333-15/12/1999	Mayfield 2005	E_s_at_249	Ecklonia	maxima	33.8069	18.3583	South Africa	Robben Island	s_atlantic	1999-12-15	invert	10.9477	1.25793	0.272476	0.272476	18.1104
Ecklonia-34.43731944-19.20125833-14/11/2006	Blamey_2005	E_s_at_20	Ecklonia	maxima	34.4373	19.2013	South Africa	Mudge Point	s_atlantic	2006-11-14	invert	88.466	1.9899	1.46994	1.60886	124.963
Ecklonia-34.60208889-19.32871944-27/11/1997	Seaweed survey units, South Africa	E_s_at_1282	Ecklonia	maxima	34.6021	19.3287	South Africa	Romans Bay	s_atlantic	1997-11-27	invert	7.6927	1.13432	0.204984	22.4298	1310.03
Ecklonia-34.36628889-18.90440278-15/09/2005	Blamey_2005	E_s_at_22	Ecklonia	maxima	34.3663	18.9044	South Africa	Betty's Bay	s_atlantic	2005-09-15	invert	79.6194	1.95299	1.35018	1.35018	89.7408
Ecklonia-33.91388889-18.38611111-15/09/1999	Mayfield 2005	E_s_at_251	Ecklonia	maxima	33.9139	18.3861	South Africa	Sea Point	s_atlantic	1999-09-15	invert	5.63971	1.02557	0.159577	0.159577	10.6064
Ecklonia-34.38386667-18.83651389-23/02/2006	Blamey_2005	E_s_at_18	Ecklonia	maxima	34.3839	18.8365	South Africa	Cape Hangklip	s_atlantic	2006-02-23	invert	234.435	2.3313	3.22625	3.98612	321.551
Ecklonia-33.59166667-18.08777778-15/12/1999	Mayfield 2005	E_s_at_235	Ecklonia	maxima	33.5917	18.0878	South Africa	Dassen Island	s_atlantic	1999-12-15	invert	299.9	2.41757	3.93522	3.93522	261.558
Ecklonia-34.27222222-18.375-15/09/1999	Mayfield 2005	E_s_at_245	Ecklonia	maxima	34.2722	18.375	South Africa	Olifantsbos	s_atlantic	1999-09-15	invert	46.4447	1.76417	0.874127	0.874127	58.0997
Ecklonia-34.01111111-18.33333333-15/07/1999	Mayfield 2005	E_s_at_243	Ecklonia	maxima	34.0111	18.3333	South Africa	Llandudno	s_atlantic	1999-07-15	invert	65.686	1.8856	1.15612	1.15612	76.8422
Ecklonia-34.01111111-18.33333333-15/12/1999	Mayfield 2005	E_s_at_242	Ecklonia	maxima	34.0111	18.3333	South Africa	Llandudno	s_atlantic	1999-12-15	invert	22.5588	1.5112	0.488206	0.488206	32.4491
Ecklonia-34.13333333-18.32083333-15/12/1999	Mayfield 2005	E_s_at_239	Ecklonia	maxima	34.1333	18.3208	South Africa	Lkommettjie	s_atlantic	1999-12-15	invert	48.4351	1.77887	0.904222	0.904222	60.1
Ecklonia-34.38386667-18.83651389-15/07/1999	Mayfield 2005	E_s_at_233	Ecklonia	maxima	34.3839	18.8365	South Africa	Cape Hangklip	s_atlantic	1999-07-15	invert	125.732	2.11305	1.95185	1.95185	129.732
Ecklonia-34.37916667-18.87222222-15/07/1999	Mayfield 2005	E_s_at_244	Ecklonia	maxima	34.3792	18.8722	South Africa	Mooihawens	s_atlantic	1999-07-15	invert	118.434	2.0921	1.85994	1.85994	123.622
Ecklonia-34.27222222-18.375-15/07/1999	Mayfield 2005	E_s_at_247	Ecklonia	maxima	34.2722	18.375	South Africa	Olifantsbos	s_atlantic	1999-07-15	invert	53.4113	1.81313	0.978442	0.978442	65.033
Ecklonia-33.91388889-18.38611111-15/12/1999	Mayfield 2005	E_s_at_252	Ecklonia	maxima	33.9139	18.3861	South Africa	Sea Point	s_atlantic	1999-12-15	invert	8.62543	1.17441	0.224807	0.224807	14.942
Ecklonia-34.01111111-18.33333333-15/09/1999	Mayfield 2005	E_s_at_241	Ecklonia	maxima	34.0111	18.3333	South Africa	Llandudno	s_atlantic	1999-09-15	invert	63.6955	1.87482	1.12777	1.12777	74.9584
Ecklonia-34.42777778-19.25-15/07/1999	Mayfield 2005	E_s_at_237	Ecklonia	maxima	34.4278	19.25	South Africa	Hermanus	s_atlantic	1999-07-15	invert	161.893	2.2016	2.39331	2.39331	159.073
Ecklonia-33.59166667-18.08777778-15/07/1999	Mayfield 2005	E_s_at_236	Ecklonia	maxima	33.5917	18.0878	South Africa	Dassen Island	s_atlantic	1999-07-15	invert	160.566	2.19871	2.37747	2.37747	158.021
Ecklonia-34.36628889-18.90440278-04/10/2006	Blamey_2005	E_s_at_17	Ecklonia	maxima	34.3663	18.9044	South Africa	Betty's Bay	s_atlantic	2006-10-04	invert	115.006	2.08181	1.81639	2.17102	176.46
Ecklonia-33.59166667-18.08777778-15/09/1999	Mayfield 2005	E_s_at_234	Ecklonia	maxima	33.5917	18.0878	South Africa	Dassen Island	s_atlantic	1999-09-15	invert	173.836	2.22653	2.53473	2.53473	168.473
Ecklonia-33.91388889-18.38611111-15/07/1999	Mayfield 2005	E_s_at_253	Ecklonia	maxima	33.9139	18.3861	South Africa	Sea Point	s_atlantic	1999-07-15	invert	27.535	1.58103	0.573366	0.573366	38.1093
Ecklonia-33.80694444-18.35833333-15/07/1999	Mayfield 2005	E_s_at_250	Ecklonia	maxima	33.8069	18.3583	South Africa	Robben Island	s_atlantic	1999-07-15	invert	17.9144	1.43045	0.405367	0.405367	26.9431
Ecklonia-34.27222222-18.375-15/12/1999	Mayfield 2005	E_s_at_246	Ecklonia	maxima	34.2722	18.375	South Africa	Olifantsbos	s_atlantic	1999-12-15	invert	29.1938	1.60152	0.601068	0.601068	39.9505
Ecklonia-34.13333333-18.32083333-15/09/1999	Mayfield 2005	E_s_at_238	Ecklonia	maxima	34.1333	18.3208	South Africa	Lkommettjie	s_atlantic	1999-09-15	invert	22.5588	1.5112	0.488206	0.488206	32.4491
Macrocystis-31.80404--116.8045-4/4/2019	mexcal_surveys_rodrigogo_2020	M_ne_p_301	Macrocystis	pyrifera	31.804	-116.805	Mexico	enseda isla_todos_santos_cal_north	ne_pacific	2019-04-04	both	6	1.04726	0.0293116	0.0842916	11.9408
Macrocystis-34.46106--120.0669-1/01/2012	Reef Check California, 2020	M_ne_p_762	Macrocystis	pyrifera	34.4611	-120.067	United States of America	Refugio State Beach	ne_pacific	2012-01-01	both	0.375	0.0759951	0.00348999	0.313455	92.8826
Laminaria-33.71351--118.3181-1/01/2010	Reef Check California, 2020	L_ne_p_518	Laminaria	spp.	33.7135	-118.318	United States of America	White Point	ne_pacific	2010-01-01	both	5	0.983393	0.0281983	4.12045	355.784
Macrocystis-31.80823--116.7987-24/1/2020	mexcal_surveys_rodrigogo_2020	M_ne_p_305	Macrocystis	pyrifera	31.8082	-116.799	Mexico	enseda isla_todos_santos_cal_lucia_160	ne_pacific	2020-01-24	both	5	0.983393	0.0253029	0.119983	30.8781
Macrocystis-32.8366--117.288-1/01/2012	Reef Check California, 2020	M_ne_p_1096	Macrocystis	pyrifera	32.8366	-117.288	United States of America	Windansea	ne_pacific	2012-01-01	both	0.75	0.318812	0.00610437	0.725671	67.908
Macrocystis-33.7604--118.4211-1/01/2011	Reef Check California, 2020	M_ne_p_574	Macrocystis	pyrifera	33.7604	-118.421	United States of America	Christmas Tree Cove	ne_pacific	2011-01-01	both	1.25	0.49776	0.00921698	2.60525	207.263
Laminaria-34.461056--120.066872-1/01/2008	Reef Check California, 2020	L_ne_p_490	Laminaria	spp.	34.4611	-120.067	United States of America	Refugio State Beach	ne_pacific	2008-01-01	both	0.25	-0.0660436	0.00251643	1.93326	340.162
Macrocystis-34.40305--119.8661-1/01/2012	Reef Check California, 2020	M_ne_p_1110	Macrocystis	pyrifera	34.4031	-119.866	United States of America	IV Reef	ne_pacific	2012-01-01	both	0.5	0.176773	0.00440152	2.0003	275.007
Macrocystis-31.9045--116.7528-10/2/2018	mexcal_surveys_rodrigogo_2020	M_ne_p_284	Macrocystis	pyrifera	31.9045	-116.753	Mexico	enseda san_miguel_south_deep	ne_pacific	2018-02-10	both	33.5	1.64972	0.117354	3.61679	378.735
Macrocystis-31.80237--116.8024-29/8/2017	mexcal_surveys_rodrigogo_2020	M_ne_p_306	Macrocystis	pyrifera	31.8024	-116.802	Mexico	enseda isla_todos_santos_exposed_south	ne_pacific	2017-08-29	both	0.75	0.318812	0.00547759	0.750036	18.5577
Macrocystis-31.91007--116.7563-13/10/2017	mexcal_surveys_rodrigogo_2020	M_ne_p_288	Macrocystis	pyrifera	31.9101	-116.756	Mexico	enseda san_miguel_north_mid	ne_pacific	2017-10-13	both	7.5	1.12543	0.0350921	1.18862	185.559
Macrocystis-34.40305--119.8661-1/01/2007	Reef Check California, 2020	M_ne_p_630	Macrocystis	pyrifera	34.4031	-119.866	United States of America	IV Reef	ne_pacific	2007-01-01	both	7.5	1.12543	0.0391076	2.08508	368.333
Macrocystis-34.03404--118.8713-1/01/2010	Reef Check California, 2020	M_ne_p_639	Macrocystis	pyrifera	34.034	-118.871	United States of America	Lechuza	ne_pacific	2010-01-01	both	3.25	0.832485	0.0199212	1.78901	69.0904
Laminaria-33.9988--119.5505-1/01/2012	Reef Check California, 2020	L_ne_p_526	Laminaria	spp.	33.9988	-119.55	United States of America	Yellowbanks	ne_pacific	2012-01-01	both	3	0.804446	0.0186756	1.42118	135.703
Macrocystis-31.89997--116.7325-29/3/2018	mexcal_surveys_rodrigogo_2020	M_ne_p_308	Macrocystis	pyrifera	31.9	-116.733	Mexico	enseda san_miguel_beach_shallow_lee	ne_pacific	2018-03-29	both	4.5	0.946484	0.0232414	1.1439	198.143
Macrocystis-30.4805--116.1189-8/8/2017	mexcal_surveys_rodrigogo_2020	M_ne_p_316	Macrocystis	pyrifera	30.4805	-116.119	Mexico	san_quintin isla_san_martin_exposed_south	ne_pacific	2017-08-08	both	13.5	1.33134	0.056379	3.35877	81.1097
Laminaria-32.852165--117.269867-1/01/2010	Reef Check California, 2020	L_ne_p_1021	Laminaria	spp.	32.8522	-117.27	United States of America	La Jolla Cove	ne_pacific	2010-01-01	both	8.25	1.15882	0.0422327	0.674969	89.0867
Macrocystis-34.00413--118.7929-1/01/2010	Reef Check California, 2020	M_ne_p_727	Macrocystis	pyrifera	34.0041	-118.793	United States of America	Paradise Point	ne_pacific	2010-01-01	both	2	0.662407	0.0134659	3.23025	143.412
Macrocystis-31.73869--116.7356-1/7/2019	mexcal_surveys_rodrigogo_2020	M_ne_p_292	Macrocystis	pyrifera	31.7387	-116.736	Mexico	enseda punta_banda_shallow	ne_pacific	2019-07-01	both	9.75	1.21734	0.0433629	0.558541	105.139
Macrocystis-33.71351--118.3181-1/01/2010	Reef Check California, 2020	M_ne_p_839	Macrocystis	pyrifera	33.7135	-118.318	United States of America	White Point	ne_pacific	2010-01-01	both	5	0.983393	0.0281983	4.12045	355.784
Macrocystis-31.70105--116.6818-4/7/2019	mexcal_surveys_rodrigogo_2020	M_ne_p_303	Macrocystis	pyrifera	31.701	-116.682	Mexico	enseda campo_kennedy_mid	ne_pacific	2019-07-04	both	15.75	1.38534	0.0638437	0.270621	56.716
Macrocystis-31.50874--116.6458-14/9/2019	mexcal_surveys_rodrigogo_2020	M_ne_p_286	Macrocystis	pyrifera	31.5087	-116.646	Mexico	santo_tomas punta_chi_descarga_mid	ne_pacific	2019-09-14	both	44.25	1.74722	0.146891	1.37751	144.161
Laminaria-33.737919--118.392014-1/01/2011	Reef Check California, 2020	L_ne_p_363	Laminaria	spp.	33.7379	-118.392	United States of America	120 Reef	ne_pacific	2011-01-01	both	13.5	1.33134	0.0628303	4.5313	274.978
Macrocystis-29.78072--115.7877-24/7/2019	mexcal_surveys_rodrigogo_2020	M_ne_p_323	Macrocystis	pyrifera	29.7807	-115.788	Mexico	el_rosario isla_san_jeronimo_chi_town_shallow	ne_pacific	2019-07-24	both	16.875	1.40951	0.0674974	0.881851	92.6372
Macrocystis-34.40305--119.8661-1/01/2009	Reef Check California, 2020	M_ne_p_1082	Macrocystis	pyrifera	34.4031	-119.866	United States of America	IV Reef	ne_pacific	2009-01-01	both	20	1.46903	0.0862692	1.81822	344.922
Macrocystis-33.80365--118.3984-1/01/2015	Reef Check California, 2020	M_ne_p_983	Macrocystis	pyrifera	33.8036	-118.398	United States of America	Malaga Cove	ne_pacific	2015-01-01	both	7	1.10126	0.0369907	1.64137	181.19
Laminaria-32.728619--117.264999-1/01/2011	Reef Check California, 2020	L_ne_p_1073	Laminaria	spp.	32.7286	-117.265	United States of America	North Hill Street	ne_pacific	2011-01-01	both	0.75	0.318812	0.00610437	1.04535	86.0502
Macrocystis-34.04353--118.9449-1/01/2009	Reef Check California, 2020	M_ne_p_646	Macrocystis	pyrifera	34.0435	-118.945	United States of America	Leo Carillo North	ne_pacific	2009-01-01	both	1.25	0.49776	0.00921698	3.86534	313.456
Macrocystis-31.259575--116.41023-15/07/2009	Torres-Moye, G., Edwards, M. S., & Gabriela Montano-Moctezuma, C. (2013). Benthic community structure in kelp forests from the Southern California Bight. CIENCIAS MARINAS, 39(3), 239–252. https://doi.org/10.7773/cm.v39i3.2250	M_ne_p_1333	Macrocystis	pyrifera	31.2596	-116.41	Mexico	Erendira	ne_pacific	2009-07-15	invert	14	1.34408	0.0580574	1.50366	74.4621
Macrocystis-31.48611--116.613-13/9/2019	mexcal_surveys_rodrigogo_2020	M_ne_p_283	Macrocystis	pyrifera	31.4861	-116.613	Mexico	santo_tomas punta_chi_south_mid	ne_pacific	2019-09-13	both	3.75	0.882615	0.0200629	0.0507559	11.3062
Macrocystis-34.46106--120.0669-1/01/2014	Reef Check California, 2020	M_ne_p_1091	Macrocystis	pyrifera	34.4611	-120.067	United States of America	Refugio State Beach	ne_pacific	2014-01-01	both	1.25	0.49776	0.00921698	0.157407	30.5927
Macrocystis-33.80365--118.3984-1/01/2017	Reef Check California, 2020	M_ne_p_984	Macrocystis	pyrifera	33.8036	-118.398	United States of America	Malaga Cove	ne_pacific	2017-01-01	both	3	0.804446	0.0186756	2.59845	251.398
Macrocystis-31.48638--116.6112-13/9/2019	mexcal_surveys_rodrigogo_2020	M_ne_p_304	Macrocystis	pyrifera	31.4864	-116.611	Mexico	santo_tomas punta_chi_south_shallow	ne_pacific	2019-09-13	both	3.75	0.882615	0.0200629	0.0477214	10.4868
Macrocystis-31.80237--116.8024-20/9/2018	mexcal_surveys_rodrigogo_2020	M_ne_p_293	Macrocystis	pyrifera	31.8024	-116.802	Mexico	enseda isla_todos_santos_exposed_center	ne_pacific	2018-09-20	both	6	1.04726	0.0293116	1.6441	200.338
Macrocystis-32.839021--117.295862-15/07/2009	Torres-Moye, G., Edwards, M. S., & Gabriela Montano-Moctezuma, C. (2013). Benthic community structure in kelp forests from the Southern California Bight. CIENCIAS MARINAS, 39(3), 239–252. https://doi.org/10.7773/cm.v39i3.2250	M_ne_p_1334	Macrocystis	pyrifera	32.839	-117.296	Mexico	La Jolla	ne_pacific	2009-07-15	invert	12	1.29008	0.0512692	2.90893	115.447
Macrocystis-31.51359--116.6402-14/9/2019	mexcal_surveys_rodrigogo_2020	M_ne_p_287	Macrocystis	pyrifera	31.5136	-116.64	Mexico	santo_tomas punta_chi_descarga_shallow	ne_pacific	2019-09-14	both	43.5	1.74123	0.144879	0.499925	85.3739
Macrocystis-31.91007--116.7563-10/2/2018	mexcal_surveys_rodrigogo_2020	M_ne_p_291	Macrocystis	pyrifera	31.9101	-116.756	Mexico	enseda san_miguel_north_mid	ne_pacific	2018-02-10	both	20.5	1.47768	0.0789686	0.444963	115.455
Laminaria-32.852165--117.269867-1/01/2008	Reef Check California, 2020	L_ne_p_1020	Laminaria	spp.	32.8522	-117.27	United States of America	La Jolla Cove	ne_pacific	2008-01-01	both	5	0.983393	0.0281983	0.595263	116.228
Laminaria-34.034035--118.871315-1/01/2010	Reef Check California, 2020	L_ne_p_439	Laminaria	spp.	34.034	-118.871	United States of America	Lechuza	ne_pacific	2010-01-01	both	3.25	0.832485	0.0199212	1.78901	69.0904
Macrocystis-34.04353--118.9449-1/01/2010	Reef Check California, 2020	M_ne_p_647	Macrocystis	pyrifera	34.0435	-118.945	United States of America	Leo Carillo North	ne_pacific	2010-01-01	both	0.25	-0.0660436	0.00251643	3.04755	165.472
Macrocystis-31.55105--116.6891-3/11/2018	mexcal_surveys_rodrigogo_2020	M_ne_p_274	Macrocystis	pyrifera	31.5511	-116.689	Mexico	santo_tomas puerto_santo_tomas_mid	ne_pacific	2018-11-03	both	72.75	1.92138	0.219361	1.05234	163.193
Macrocystis-33.73792--118.392-1/01/2006	Reef Check California, 2020	M_ne_p_1098	Macrocystis	pyrifera	33.7379	-118.392	United States of America	120 Reef	ne_pacific	2006-01-01	both	1.25	0.49776	0.00921698	6.92675	207.899
Macrocystis-31.91013--116.7581-10/2/2018	mexcal_surveys_rodrigogo_2020	M_ne_p_290	Macrocystis	pyrifera	31.9101	-116.758	Mexico	enseda san_miguel_north_deep	ne_pacific	2018-02-10	both	5.5	1.01678	0.0273249	0.945527	155.098
Macrocystis-34.00413--118.7929-1/01/2016	Reef Check California, 2020	M_ne_p_1053	Macrocystis	pyrifera	34.0041	-118.793	United States of America	Paradise Point	ne_pacific	2016-01-01	both	3.5	0.858446	0.0211483	0.918921	88.3526
Macrocystis-32.72862--117.265-1/01/2010	Reef Check California, 2020	M_ne_p_1116	Macrocystis	pyrifera	32.7286	-117.265	United States of America	North Hill Street	ne_pacific	2010-01-01	both	3.5	0.858446	0.0211483	0.555126	111.574
Macrocystis-31.73853--116.7361-1/7/2019	mexcal_surveys_rodrigogo_2020	M_ne_p_295	Macrocystis	pyrifera	31.7385	-116.736	Mexico	enseda punta_banda_mid	ne_pacific	2019-07-01	both	26.25	1.56429	0.0963975	0.822522	125.877
Macrocystis-27.87027--115.0463-3/7/2018	mexcal_surveys_rodrigogo_2020	M_ne_p_271	Macrocystis	pyrifera	27.8703	-115.046	Mexico	punta_eugenia piedra_blanca_deep	ne_pacific	2018-07-03	both	0.75	0.318812	0.00547759	0.505863	78.7261
Macrocystis-31.80889--116.7981-8/6/2018	mexcal_surveys_rodrigogo_2020	M_ne_p_312	Macrocystis	pyrifera	31.8089	-116.798	Mexico	enseda isla_todos_santos_cal_inside_kelp_jose	ne_pacific	2018-06-08	both	13.5	1.33134	0.056379	1.67773	66.5191
Macrocystis-31.49718--116.6281-13/9/2019	mexcal_surveys_rodrigogo_2020	M_ne_p_282	Macrocystis	pyrifera	31.4972	-116.628	Mexico	santo_tomas punta_chi_south_deep	ne_pacific	2019-09-13	both	8.25	1.15882	0.0378964	0.239008	41.0009
Macrocystis-33.73792--118.392-1/01/2011	Reef Check California, 2020	M_ne_p_854	Macrocystis	pyrifera	33.7379	-118.392	United States of America	120 Reef	ne_pacific	2011-01-01	both	13.5	1.33134	0.0628303	4.5313	274.978
Macrocystis-30.4805--116.1189-9/8/2017	mexcal_surveys_rodrigogo_2020	M_ne_p_320	Macrocystis	pyrifera	30.4805	-116.119	Mexico	san_quintin isla_san_martin_exposed_south	ne_pacific	2017-08-09	both	1	0.41959	0.00690825	0.105501	9.5818
Macrocystis-34.46106--120.0669-1/01/2008	Reef Check California, 2020	M_ne_p_758	Macrocystis	pyrifera	34.4611	-120.067	United States of America	Refugio State Beach	ne_pacific	2008-01-01	both	0.25	-0.0660436	0.00251643	1.93326	340.162
Macrocystis-32.72862--117.265-1/01/2011	Reef Check California, 2020	M_ne_p_1089	Macrocystis	pyrifera	32.7286	-117.265	United States of America	North Hill Street	ne_pacific	2011-01-01	both	0.75	0.318812	0.00610437	1.04535	86.0502
Macrocystis-34.03404--118.8713-1/01/2015	Reef Check California, 2020	M_ne_p_642	Macrocystis	pyrifera	34.034	-118.871	United States of America	Lechuza	ne_pacific	2015-01-01	both	0.5	0.176773	0.00440152	0.930627	54.3635
Macrocystis-32.696436--117.266655-15/07/2009	Torres-Moye, G., Edwards, M. S., & Gabriela Montano-Moctezuma, C. (2013). Benthic community structure in kelp forests from the Southern California Bight. CIENCIAS MARINAS, 39(3), 239–252. https://doi.org/10.7773/cm.v39i3.2250	M_ne_p_1335	Macrocystis	pyrifera	32.6964	-117.267	Mexico	Point Loma	ne_pacific	2009-07-15	invert	4	0.905224	0.021135	2.56065	231.12
Macrocystis-31.80865--116.7975-4/4/2019	mexcal_surveys_rodrigogo_2020	M_ne_p_317	Macrocystis	pyrifera	31.8087	-116.797	Mexico	enseda isla_todos_santos_cal_shallow_amaia	ne_pacific	2019-04-04	both	7.5	1.12543	0.0350921	0.452207	26.1134
Macrocystis-31.89631--116.7279-29/3/2018	mexcal_surveys_rodrigogo_2020	M_ne_p_307	Macrocystis	pyrifera	31.8963	-116.728	Mexico	enseda san_miguel_beach_deep	ne_pacific	2018-03-29	both	33	1.64445	0.11594	0.971205	109.672
Macrocystis-31.90363--116.7497-2/11/2018	mexcal_surveys_rodrigogo_2020	M_ne_p_299	Macrocystis	pyrifera	31.9036	-116.75	Mexico	enseda san_miguel_south_mid	ne_pacific	2018-11-02	both	7.5	1.12543	0.0350921	3.97896	288.475
Macrocystis-33.747--118.4159-1/01/2013	Reef Check California, 2020	M_ne_p_613	Macrocystis	pyrifera	33.747	-118.416	United States of America	Hawthorne Reef	ne_pacific	2013-01-01	both	9.25	1.1989	0.0463157	4.65695	281.71
Macrocystis-34.03404--118.8713-1/01/2009	Reef Check California, 2020	M_ne_p_638	Macrocystis	pyrifera	34.034	-118.871	United States of America	Lechuza	ne_pacific	2009-01-01	both	1	0.41959	0.00769873	1.81576	78.0313
Macrocystis-31.90363--116.7497-26/9/2017	mexcal_surveys_rodrigogo_2020	M_ne_p_333	Macrocystis	pyrifera	31.9036	-116.75	Mexico	enseda san_miguel_south_mid	ne_pacific	2017-09-26	both	5.25	1.00048	0.0263186	1.89901	230.943
Macrocystis-31.69932--116.6802-4/7/2019	mexcal_surveys_rodrigogo_2020	M_ne_p_302	Macrocystis	pyrifera	31.6993	-116.68	Mexico	enseda campo_kennedy_deep	ne_pacific	2019-07-04	both	4.5	0.946484	0.0232414	0.359427	78.2585
Laminaria-34.043533--118.944946-1/01/2010	Reef Check California, 2020	L_ne_p_441	Laminaria	spp.	34.0435	-118.945	United States of America	Leo Carillo North	ne_pacific	2010-01-01	both	0.25	-0.0660436	0.00251643	3.04755	165.472
Laminaria-32.728619--117.264999-1/01/2010	Reef Check California, 2020	L_ne_p_1114	Laminaria	spp.	32.7286	-117.265	United States of America	North Hill Street	ne_pacific	2010-01-01	both	3.5	0.858446	0.0211483	0.555126	111.574
Laminaria-32.8366--117.288-1/01/2012	Reef Check California, 2020	L_ne_p_1076	Laminaria	spp.	32.8366	-117.288	United States of America	Windansea	ne_pacific	2012-01-01	both	0.75	0.318812	0.00610437	0.725671	67.908
Macrocystis-33.9988--119.5505-1/01/2012	Reef Check California, 2020	M_ne_p_849	Macrocystis	pyrifera	33.9988	-119.55	United States of America	Yellowbanks	ne_pacific	2012-01-01	both	3	0.804446	0.0186756	1.42118	135.703
Macrocystis--55.6251--67.48141-11-Feb-17	Hüne, M., Friedlander, A. M., Ballesteros, E., Caselle, J. E., & Sala, E. (2021). Assemblage structure and spatial diversity patterns of kelp forest-associated fishes in Southern Patagonia. PloS one, 16(9), e0257662.	M_se_p_88	Macrocystis	pyrifera	-55.6251	-67.4814	Chile	horne Isla Wollaston_17	se_pacific	2017-02-11	both	1.8	0.625498	0.0173829	0.0487681	33.4586
Macrocystis--53.6551--72.2497-22-Feb-20	Hüne, M., Friedlander, A. M., Ballesteros, E., Caselle, J. E., & Sala, E. (2021). Assemblage structure and spatial diversity patterns of kelp forest-associated fishes in Southern Patagonia. PloS one, 16(9), e0257662.	M_se_p_104	Macrocystis	pyrifera	-53.6551	-72.2497	Chile	Kawesqar Isla Carlos III_1	se_pacific	2020-02-22	both	1.8	0.625498	0.0173829	0.371333	8.95826
Lessonia--55.7504--67.47913-9-Feb-17	Hüne, M., Friedlander, A. M., Ballesteros, E., Caselle, J. E., & Sala, E. (2021). Assemblage structure and spatial diversity patterns of kelp forest-associated fishes in Southern Patagonia. PloS one, 16(9), e0257662.	L_se_p_121	Lessonia		-55.7504	-67.4791	Chile	horne Isla Wollaston_14	se_pacific	2017-02-09	both	1.8	0.625498	0.0173829	0.831618	20.1178
Macrocystis--55.7504--67.47913-9-Feb-17	Hüne, M., Friedlander, A. M., Ballesteros, E., Caselle, J. E., & Sala, E. (2021). Assemblage structure and spatial diversity patterns of kelp forest-associated fishes in Southern Patagonia. PloS one, 16(9), e0257662.	M_se_p_118	Macrocystis	pyrifera	-55.7504	-67.4791	Chile	horne Isla Wollaston_14	se_pacific	2017-02-09	both	1.8	0.625498	0.0173829	0.831618	20.1178
Macrocystis--53.6544--72.2491-6-Mar-20	Hüne, M., Friedlander, A. M., Ballesteros, E., Caselle, J. E., & Sala, E. (2021). Assemblage structure and spatial diversity patterns of kelp forest-associated fishes in Southern Patagonia. PloS one, 16(9), e0257662.	M_se_p_105	Macrocystis	pyrifera	-53.6544	-72.2491	Chile	Kawesqar Isla Carlos III_22	se_pacific	2020-03-06	both	4.5	0.946484	0.0364005	1.07186	13.8656
Macrocystis--54.792--64.08-13-Feb-18	Hüne, M., Friedlander, A. M., Ballesteros, E., Caselle, J. E., & Sala, E. (2021). Assemblage structure and spatial diversity patterns of kelp forest-associated fishes in Southern Patagonia. PloS one, 16(9), e0257662.	M_se_p_89	Macrocystis	pyrifera	-54.792	-64.08	Chile	estados Merle Cove_2	se_pacific	2018-02-13	both	1.8	0.625498	0.0173829	0.0744338	41.8427
Macrocystis--54.3125--71.7891-7-Mar-20	Hüne, M., Friedlander, A. M., Ballesteros, E., Caselle, J. E., & Sala, E. (2021). Assemblage structure and spatial diversity patterns of kelp forest-associated fishes in Southern Patagonia. PloS one, 16(9), e0257662.	M_se_p_92	Macrocystis	pyrifera	-54.3125	-71.7891	Chile	Kawesqar Isla Duntze_25	se_pacific	2020-03-07	both	2.7	0.767537	0.0241079	0.337039	17.9476
Macrocystis--51.554--74.727-25-Feb-20	Hüne, M., Friedlander, A. M., Ballesteros, E., Caselle, J. E., & Sala, E. (2021). Assemblage structure and spatial diversity patterns of kelp forest-associated fishes in Southern Patagonia. PloS one, 16(9), e0257662.	M_se_p_91	Macrocystis	pyrifera	-51.554	-74.727	Chile	Kawesqar Isla de los Lobos_6	se_pacific	2020-02-25	both	12.6	1.30717	0.0835207	0.374974	23.4234
Macrocystis--53.6565--72.222-6-Mar-20	Hüne, M., Friedlander, A. M., Ballesteros, E., Caselle, J. E., & Sala, E. (2021). Assemblage structure and spatial diversity patterns of kelp forest-associated fishes in Southern Patagonia. PloS one, 16(9), e0257662.	M_se_p_79	Macrocystis	pyrifera	-53.6565	-72.222	Chile	Kawesqar Isla Rupert_23	se_pacific	2020-03-06	both	1.8	0.625498	0.0173829	0.218522	31.143
Macrocystis--55.59039--67.52548-10-Feb-17	Hüne, M., Friedlander, A. M., Ballesteros, E., Caselle, J. E., & Sala, E. (2021). Assemblage structure and spatial diversity patterns of kelp forest-associated fishes in Southern Patagonia. PloS one, 16(9), e0257662.	M_se_p_87	Macrocystis	pyrifera	-55.5904	-67.5255	Chile	horne Isla Wollaston_16	se_pacific	2017-02-10	both	1.8	0.625498	0.0173829	0.357454	87.9177
Macrocystis--54.76057--64.0286-16-Feb-18	Hüne, M., Friedlander, A. M., Ballesteros, E., Caselle, J. E., & Sala, E. (2021). Assemblage structure and spatial diversity patterns of kelp forest-associated fishes in Southern Patagonia. PloS one, 16(9), e0257662.	M_se_p_90	Macrocystis	pyrifera	-54.7606	-64.0286	Chile	estados Puerto Cook Inside_8	se_pacific	2018-02-16	both	3.6	0.868315	0.0304045	0.260335	140.537
Lessonia--53.6565--72.222-6-Mar-20	Hüne, M., Friedlander, A. M., Ballesteros, E., Caselle, J. E., & Sala, E. (2021). Assemblage structure and spatial diversity patterns of kelp forest-associated fishes in Southern Patagonia. PloS one, 16(9), e0257662.	L_se_p_80	Lessonia		-53.6565	-72.222	Chile	Kawesqar Isla Rupert_23	se_pacific	2020-03-06	both	1.8	0.625498	0.0173829	0.218522	31.143
Lessonia--55.81209--67.28489-7-Feb-17	Hüne, M., Friedlander, A. M., Ballesteros, E., Caselle, J. E., & Sala, E. (2021). Assemblage structure and spatial diversity patterns of kelp forest-associated fishes in Southern Patagonia. PloS one, 16(9), e0257662.	L_se_p_78	Lessonia		-55.8121	-67.2849	Chile	horne Isla Herschel_9	se_pacific	2017-02-07	both	0.1998	-0.144564	0.0598491	0.655247	16.5559
Lessonia--30.08333333--71.36666667-NA	Oróstica, M. H., Aguilera, M. A., Donoso, G. A., Vásquez, J. A., & Broitman, B. R. (2014). Effect of grazing on distribution and recovery of harvested stands of Lessonia berteroana kelp in northern Chile. Marine Ecology Progress Series, 511, 71-82.	L_se_p_349	Lessonia	berteroana	-30.0833	-71.3667	Chile	Coquimbo Lagunillas	se_pacific	NA	invert	5.42093	1.01171	0.85769	18.1839	33.1891
Macrocystis--55.96479--67.21429-4-Feb-17	Hüne, M., Friedlander, A. M., Ballesteros, E., Caselle, J. E., & Sala, E. (2021). Assemblage structure and spatial diversity patterns of kelp forest-associated fishes in Southern Patagonia. PloS one, 16(9), e0257662.	M_se_p_94	Macrocystis	pyrifera	-55.9648	-67.2143	Chile	horne Isla Hornos_4	se_pacific	2017-02-04	both	1.3986	0.537109	0.287562	0.495181	6.03946
Lessonia--55.96479--67.21429-4-Feb-17	Hüne, M., Friedlander, A. M., Ballesteros, E., Caselle, J. E., & Sala, E. (2021). Assemblage structure and spatial diversity patterns of kelp forest-associated fishes in Southern Patagonia. PloS one, 16(9), e0257662.	L_se_p_103	Lessonia		-55.9648	-67.2143	Chile	horne Isla Hornos_4	se_pacific	2017-02-04	both	1.3986	0.537109	0.287562	0.495181	6.03946
Macrocystis--55.81209--67.28489-7-Feb-17	Hüne, M., Friedlander, A. M., Ballesteros, E., Caselle, J. E., & Sala, E. (2021). Assemblage structure and spatial diversity patterns of kelp forest-associated fishes in Southern Patagonia. PloS one, 16(9), e0257662.	M_se_p_77	Macrocystis	pyrifera	-55.8121	-67.2849	Chile	horne Isla Herschel_9	se_pacific	2017-02-07	both	0.1998	-0.144564	0.0598491	0.655247	16.5559
Laminaria-50.29945--4.01515-8/09/2020	Smale, D., unpublished, 2020	L_ne_a_1329	Laminaria	spp.	50.2995	-4.01515	United Kingdom	Plymouth Stoke	ne_atlantic	2020-09-08	both	28.28	1.59038	0.297165	0.297165	38.9388
Macrocystis-33.151411--117.421669-NA	PATTON, M. L., VALLE, C. F., & GROVE, R. S. (1994). Effects of bottom relief and fish grazing on the density of the giant kelp, Macrocystis. BULLETIN OF MARINE SCIENCE, 55(2–3), 631–644.	M_ne_p_360	Macrocystis	pyrifera	33.1514	-117.422	United States of America	California Da Point	ne_pacific	NA	both	35.9109	1.22437	0.0277088	0.198291	19.1182
Macrocystis--55.81012--67.51534-8-Feb-17	Hüne, M., Friedlander, A. M., Ballesteros, E., Caselle, J. E., & Sala, E. (2021). Assemblage structure and spatial diversity patterns of kelp forest-associated fishes in Southern Patagonia. PloS one, 16(9), e0257662.	M_se_p_108	Macrocystis	pyrifera	-55.8101	-67.5153	Chile	horne Isla Hermite_11	se_pacific	2017-02-08	both	73.986	1.92728	0.0907983	0.567227	96.6279
Lessonia--55.81012--67.51534-8-Feb-17	Hüne, M., Friedlander, A. M., Ballesteros, E., Caselle, J. E., & Sala, E. (2021). Assemblage structure and spatial diversity patterns of kelp forest-associated fishes in Southern Patagonia. PloS one, 16(9), e0257662.	L_se_p_112	Lessonia		-55.8101	-67.5153	Chile	horne Isla Hermite_11	se_pacific	2017-02-08	both	73.986	1.92728	0.0907983	0.567227	96.6279
Macrocystis--54.73656--63.86156-14-Feb-18	Hüne, M., Friedlander, A. M., Ballesteros, E., Caselle, J. E., & Sala, E. (2021). Assemblage structure and spatial diversity patterns of kelp forest-associated fishes in Southern Patagonia. PloS one, 16(9), e0257662.	M_se_p_115	Macrocystis	pyrifera	-54.7366	-63.8616	Chile	estados Puerto Lasserre_4	se_pacific	2018-02-14	both	0.12	-0.323161	0.000359545	0.0886441	2.57884
Ecklonia--36.287638-174.827729-NA	Edgar, G. J., Stuart-Smith, R. D., Thomson, R. J., & Freeman, D. J. (2017). Consistent multi-level trophic effects of marine reserve protection across northern New Zealand. PLOS ONE, 12(5), e0177216. https://doi.org/10.1371/journal.pone.0177216	E_sw_p_32	Ecklonia	radiata	-36.2876	174.828	New Zealand	Cape Rodney Cape Rodney	sw_pacific	NA	both	0.466926	-0.450341	0.00206185	0.00584637	0.898652
Ecklonia--35.480855-174.738-NA	Edgar, G. J., Stuart-Smith, R. D., Thomson, R. J., & Freeman, D. J. (2017). Consistent multi-level trophic effects of marine reserve protection across northern New Zealand. PLOS ONE, 12(5), e0177216. https://doi.org/10.1371/journal.pone.0177216	E_sw_p_33	Ecklonia	radiata	-35.4809	174.738	New Zealand	Poor Knights Poor Knights	sw_pacific	NA	both	1.61556	0.0283477	0.00620791	0.0124158	2.1349
Macrocystis-27.8545--115.0759-23/10/2017	mexcal_surveys_rodrigogo_2020	M_ne_p_264	Macrocystis	pyrifera	27.8545	-115.076	Mexico	punta_eugenia gavilanes_shallow	ne_pacific	2017-10-23	both	62.4476	1.86789	0.140439	0.287083	92.435
Macrocystis-27.86957--115.0444-3/7/2018	mexcal_surveys_rodrigogo_2020	M_ne_p_273	Macrocystis	pyrifera	27.8696	-115.044	Mexico	punta_eugenia piedra_blanca_shallow	ne_pacific	2018-07-03	both	124.895	2.11071	0.245642	7.76176	1096.48
Macrocystis--37.06666667--12.3-15/01/2017	Caselle, J. E., Hamilton, S. L., Davis, K., Thompson, C. D. H., Turchik, A., Jenkinson, R., … Sala, E. (2018). First quantification of subtidal community structure at Tristan da Cunha Islands in the remote South Atlantic: From kelp forests to the deep sea. PLOS ONE, 13(3). https://doi.org/10.1371/journal.pone.0195167	M_sout_25	Macrocystis	pyrifera	-37.0667	-12.3	United Kingdom	Tristan de Cunha	southern	2017-01-15	invert	19.764	1.46487	0.234069	0.234069	29.1654
Ecklonia--28.89-114.01-20/03/2008	Reef Life Survey, Australia, 2020	E_sw_p_1248	Ecklonia	radiata	-28.89	114.01	Australia	WA46	sw_pacific	2008-03-20	both	210	2.29274	2.9553	3.36761	251.736
Ecklonia--30.32179-114.310932-15/04/2006	Bellchambers, L. M., Evans, S. N., & Meeuwig, J. J. (2013). Assessing the effectiveness of two methods of habitat characterisation for understanding species habitat relationships, using the western rock lobster (Panulirus cygnus George). FISHERIES RESEARCH, 139, 5–10. https://doi.org/10.1016/j.fishres.2012.09.021	E_sw_p_15	Ecklonia	radiata	-30.3218	114.311	Australia	Western Australia	sw_pacific	2006-04-15	invert	28.4802	1.59285	0.589817	0.714517	47.4405
Ecklonia--31.074503-114.932086-15/04/2006	Bellchambers, L. M., Evans, S. N., & Meeuwig, J. J. (2010). Abundance and size of western rock lobster (Panulirus cygnus) as a function of benthic habitat: implications for ecosystem-based fisheries management. MARINE AND FRESHWATER RESEARCH, 61(3), 279–287. https://doi.org/10.1071/MF09031	E_sw_p_14	Ecklonia	radiata	-31.0745	114.932	Australia	Western Australia	sw_pacific	2006-04-15	invert	13.1053	1.32094	0.315361	0.391598	26.0002
Macrocystis-27.85528--115.0758-14/8/2017	mexcal_surveys_rodrigogo_2020	M_ne_p_256	Macrocystis	pyrifera	27.8553	-115.076	Mexico	punta_eugenia gavilanes_mid	ne_pacific	2017-08-14	both	22.7273	1.51381	0.256497	0.481459	88.889
Macrocystis-27.85528--115.0758-3/7/2018	mexcal_surveys_rodrigogo_2020	M_ne_p_270	Macrocystis	pyrifera	27.8553	-115.076	Mexico	punta_eugenia gavilanes_mid	ne_pacific	2018-07-03	both	11.3636	1.27099	0.146644	0.340346	66.6218
Macrocystis-27.8545--115.0759-27/7/2019	mexcal_surveys_rodrigogo_2020	M_ne_p_334	Macrocystis	pyrifera	27.8545	-115.076	Mexico	punta_eugenia gavilanes_shallow	ne_pacific	2019-07-27	both	363.636	2.48508	2.40076	2.61028	354.108
Macrocystis-27.85528--115.0758-27/7/2019	mexcal_surveys_rodrigogo_2020	M_ne_p_324	Macrocystis	pyrifera	27.8553	-115.076	Mexico	punta_eugenia gavilanes_mid	ne_pacific	2019-07-27	both	11.3636	1.27099	0.146644	0.682257	153.839
Laminaria-32.81345--117.285767-1/01/2012	Reef Check California, 2020	L_ne_p_945	Laminaria	spp.	32.8135	-117.286	United States of America	South La Jolla	ne_pacific	2012-01-01	both	60.6061	1.8574	0.630563	1.00035	96.78
Macrocystis-34.03404--118.8713-1/01/2014	Reef Check California, 2020	M_ne_p_641	Macrocystis	pyrifera	34.034	-118.871	United States of America	Lechuza	ne_pacific	2014-01-01	both	4.54545	0.950005	0.0780423	0.495247	57.7447
Macrocystis-27.87037--115.0444-21/6/2017	mexcal_surveys_rodrigogo_2020	M_ne_p_254	Macrocystis	pyrifera	27.8704	-115.044	Mexico	punta_eugenia piedra_blanca_mid	ne_pacific	2017-06-21	both	318.182	2.4383	2.15562	2.28458	276.893
Macrocystis-27.85777--115.0815-3/3/2018	mexcal_surveys_rodrigogo_2020	M_ne_p_267	Macrocystis	pyrifera	27.8578	-115.082	Mexico	punta_eugenia gavilanes_deep	ne_pacific	2018-03-03	both	22.7273	1.51381	0.256497	1.31375	264.943
Macrocystis--54.7928--64.6847-20-Feb-18	Hüne, M., Friedlander, A. M., Ballesteros, E., Caselle, J. E., & Sala, E. (2021). Assemblage structure and spatial diversity patterns of kelp forest-associated fishes in Southern Patagonia. PloS one, 16(9), e0257662.	M_se_p_113	Macrocystis	pyrifera	-54.7928	-64.6847	Chile	estados Bahia Crossley_15	se_pacific	2018-02-20	both	0.3	-0.00217445	0.00420189	1.85711	15.8429
Ecklonia--34.132431-172.10825-NA	Edgar, G. J., Stuart-Smith, R. D., Thomson, R. J., & Freeman, D. J. (2017). Consistent multi-level trophic effects of marine reserve protection across northern New Zealand. PLOS ONE, 12(5), e0177216. https://doi.org/10.1371/journal.pone.0177216	E_sw_p_40	Ecklonia	radiata	-34.1324	172.108	New Zealand	Three Knights Three Knights	sw_pacific	NA	both	0.170924	-0.837896	0.0013198	0.0026396	0.290492
Macrocystis-27.85528--115.0758-3/3/2018	mexcal_surveys_rodrigogo_2020	M_ne_p_268	Macrocystis	pyrifera	27.8553	-115.076	Mexico	punta_eugenia gavilanes_mid	ne_pacific	2018-03-03	both	5.07645	0.988709	0.0318393	0.363263	90.619
Nereocystis-48.031585--124.796272-4/08/2015	Shelton, A. O., Harvey, C. J., Samhouri, J. F., Andrews, K. S., Feist, B. E., Frick, K. E., … Berry, H. D. (2018). From the predictable to the unexpected: kelp forest and benthic invertebrate community dynamics following decades of sea otter expansion. OECOLOGIA, 188(4), 1105–1119. https://doi.org/10.1007/s00442-018-4263-7	N_ne_p_1285	Nereocystis	luetkeana	48.0316	-124.796	United States of America	Washington West Coast	ne_pacific	2015-08-04	invert	414.036	2.53055	1.23552	1.23552	339.27
Laminaria-50.29293889--4.047508333-24/08/2017	Smale, D., unpublished, 2020	L_ne_a_1310	Laminaria	spp.	50.2929	-4.04751	United Kingdom	Plymouth Hillsea	ne_atlantic	2017-08-24	both	124.199	1.70289	0.073438	0.0888414	55.7059
Laminaria-56.36595556--5.621113889-30/08/2017	Smale, D., unpublished, 2020	L_ne_a_1321	Laminaria	spp.	56.366	-5.62111	United Kingdom	Oban Dubh Skeir	ne_atlantic	2017-08-30	both	597.707	2.30883	0.296382	0.304084	206.461
Laminaria-56.46740556--5.470908333-28/08/2017	Smale, D., unpublished, 2020	L_ne_a_1330	Laminaria	spp.	56.4674	-5.47091	United Kingdom	Oban Danger Reef	ne_atlantic	2017-08-28	both	551.133	2.27754	0.275783	0.275783	189.47
Laminaria-50.30600278--4.111641667-25/08/2017	Smale, D., unpublished, 2020	L_ne_a_1311	Laminaria	spp.	50.306	-4.11164	United Kingdom	Plymouth Mewstone	ne_atlantic	2017-08-25	both	209.586	1.90468	0.116872	0.134842	85.5037
Laminaria-58.94109167--3.312169444-6/09/2017	Smale, D., unpublished, 2020	L_ne_a_1328	Laminaria	spp.	58.9411	-3.31217	United Kingdom	Orkney W. Grahamsaw	ne_atlantic	2017-09-06	both	163.011	1.80776	0.0934955	0.670167	967.514
Laminaria-58.92633333--3.308969444-5/09/2017	Smale, D., unpublished, 2020	L_ne_a_1322	Laminaria	spp.	58.9263	-3.30897	United Kingdom	Orkney S. Grahamsaw	ne_atlantic	2017-09-05	both	163.011	1.80776	0.0934955	1.73387	2633.66
Laminaria-50.30081667--4.015302778-23/08/2017	Smale, D., unpublished, 2020	L_ne_a_1312	Laminaria	spp.	50.3008	-4.0153	United Kingdom	Plymouth Stoke	ne_atlantic	2017-08-23	both	287.21	2.02619	0.154603	0.21713	110.637
Laminaria-58.93890833--3.292411111-4/09/2017	Smale, D., unpublished, 2020	L_ne_a_1327	Laminaria	spp.	58.9389	-3.29241	United Kingdom	Orkney N. Grahamsay	ne_atlantic	2017-09-04	both	155.249	1.78895	0.0895313	0.390291	532.611
Laminaria-56.39259167--5.579269444-29/08/2017	Smale, D., unpublished, 2020	L_ne_a_1323	Laminaria	spp.	56.3926	-5.57927	United Kingdom	Oban West Kerrera	ne_atlantic	2017-08-29	both	147.486	1.76917	0.0855449	0.0881121	59.8415
Lessonia--55.82639--67.27045-7-Feb-17	Hüne, M., Friedlander, A. M., Ballesteros, E., Caselle, J. E., & Sala, E. (2021). Assemblage structure and spatial diversity patterns of kelp forest-associated fishes in Southern Patagonia. PloS one, 16(9), e0257662.	L_se_p_76	Lessonia		-55.8264	-67.2704	Chile	horne Isla Herschel_10	se_pacific	2017-02-07	both	0.228	-0.0983126	0.00252562	0.327624	8.78723
Macrocystis--55.82639--67.27045-7-Feb-17	Hüne, M., Friedlander, A. M., Ballesteros, E., Caselle, J. E., & Sala, E. (2021). Assemblage structure and spatial diversity patterns of kelp forest-associated fishes in Southern Patagonia. PloS one, 16(9), e0257662.	M_se_p_73	Macrocystis	pyrifera	-55.8264	-67.2704	Chile	horne Isla Herschel_10	se_pacific	2017-02-07	both	0.228	-0.0983126	0.00252562	0.327624	8.78723
Ecklonia--28.85-114.01-20/03/2008	Reef Life Survey, Australia, 2020	E_sw_p_1250	Ecklonia	radiata	-28.85	114.01	Australia	WA47	sw_pacific	2008-03-20	both	2.48914	0.195044	0.00418842	0.504535	17.734
Macrocystis-34.46106--120.0669-1/01/2007	Reef Check California, 2020	M_ne_p_757	Macrocystis	pyrifera	34.4611	-120.067	United States of America	Refugio State Beach	ne_pacific	2007-01-01	both	2.08591	0.126887	0.00667675	2.74068	275.945
Macrocystis-29.78875--115.792-24/7/2019	mexcal_surveys_rodrigogo_2020	M_ne_p_339	Macrocystis	pyrifera	29.7888	-115.792	Mexico	el_rosario isla_san_jeronimo_chi_town_mid	ne_pacific	2019-07-24	both	2.18461	0.144718	0.00410026	0.693778	184.208
Macrocystis-29.78998--115.7975-5/7/2018	mexcal_surveys_rodrigogo_2020	M_ne_p_332	Macrocystis	pyrifera	29.79	-115.797	Mexico	el_rosario isla_san_jeronimo_sport_fish_shallow	ne_pacific	2018-07-05	both	2.14248	0.137207	0.00402996	0.181911	48.5226
Macrocystis-31.80237--116.8024-30/10/2018	mexcal_surveys_rodrigogo_2020	M_ne_p_337	Macrocystis	pyrifera	31.8024	-116.802	Mexico	enseda isla_todos_santos_exposed_center	ne_pacific	2018-10-30	both	345.244	2.09717	0.47185	0.47185	125.074
Macrocystis-29.79128--115.8013-5/7/2018	mexcal_surveys_rodrigogo_2020	M_ne_p_331	Macrocystis	pyrifera	29.7913	-115.801	Mexico	el_rosario isla_san_jeronimo_sport_fish_mid	ne_pacific	2018-07-05	both	138.098	1.7438	0.209142	0.209142	55.4374
Macrocystis-31.98355--116.8412-18/11/2019	mexcal_surveys_rodrigogo_2020	M_ne_p_318	Macrocystis	pyrifera	31.9836	-116.841	Mexico	salsipuedes salsipuedes_north_shallow	ne_pacific	2019-11-18	both	161.114	1.80325	0.239822	0.377502	67.7839
Macrocystis-31.73794--116.7373-1/11/2018	mexcal_surveys_rodrigogo_2020	M_ne_p_319	Macrocystis	pyrifera	31.7379	-116.737	Mexico	enseda punta_banda_deep	ne_pacific	2018-11-01	both	276.195	2.01111	0.387035	0.387035	102.592
Macrocystis-27.8545--115.0759-3/3/2018	mexcal_surveys_rodrigogo_2020	M_ne_p_269	Macrocystis	pyrifera	27.8545	-115.076	Mexico	punta_eugenia gavilanes_shallow	ne_pacific	2018-03-03	both	46.0326	1.32013	0.0788438	0.0946641	21.7064
Macrocystis-27.85777--115.0815-27/7/2019	mexcal_surveys_rodrigogo_2020	M_ne_p_315	Macrocystis	pyrifera	27.8578	-115.082	Mexico	punta_eugenia gavilanes_deep	ne_pacific	2019-07-27	both	253.179	1.97756	0.358257	0.377194	95.6726
Macrocystis-34.03404--118.8713-1/01/2007	Reef Check California, 2020	M_ne_p_636	Macrocystis	pyrifera	34.034	-118.871	United States of America	Lechuza	ne_pacific	2007-01-01	both	5.11473	0.47278	0.0124874	5.69709	196.19
Macrocystis-31.80237--116.8024-22/11/2017	mexcal_surveys_rodrigogo_2020	M_ne_p_330	Macrocystis	pyrifera	31.8024	-116.802	Mexico	enseda isla_todos_santos_exposed_center	ne_pacific	2017-11-22	both	713.505	2.37712	0.898997	0.898997	238.297
Macrocystis-27.87037--115.0444-23/10/2017	mexcal_surveys_rodrigogo_2020	M_ne_p_265	Macrocystis	pyrifera	27.8704	-115.044	Mexico	punta_eugenia piedra_blanca_mid	ne_pacific	2017-10-23	both	138.098	1.7438	0.209142	0.209142	55.4374
Ecklonia--35.08-150.77-18/02/2008	Reef Life Survey, Australia, 2020	E_sw_p_1252	Ecklonia	radiata	-35.08	150.77	Australia	JBMP19	sw_pacific	2008-02-18	both	7.8	1.13917	0.00899575	1.75885	63.1623
Laminaria-44.563373--63.50834-NA	Scheibling, R. E., Hennigar, A. W., & Balch, T. (1999). Destructive grazing, epiphytism, and disease: the dynamics of sea urchin - kelp interactions in Nova Scotia. CANADIAN JOURNAL OF FISHERIES AND AQUATIC SCIENCES, 56(12), 2300–2314. https://doi.org/10.1139/cjfas-56-12-2300	L_nw_a_1276	Laminaria	longicruris	44.5634	-63.5083	Canada	Nova Scotia	nw_atlantic	NA	invert	365	2.48639	11.3776	22.7552	612.938
Laminaria-70.533092-21.594631-1/07/2008	Fagerli, C. W., Norderhaug, K. M., & Christie, H. C. (2013). Lack of sea urchin settlement may explain kelp forest recovery in overgrazed areas in Norway. MARINE ECOLOGY PROGRESS SERIES, 488, 119–132. https://doi.org/10.3354/meps10413	L_ne_a_41	Laminaria	hyperborea	70.5331	21.5946	Norway	Hammerfest	ne_atlantic	2008-07-01	invert	180.335	2.23939	6.55798	6.55798	173.536
Macrocystis-27.85777--115.0815-22/6/2017	mexcal_surveys_rodrigogo_2020	M_ne_p_340	Macrocystis	pyrifera	27.8578	-115.082	Mexico	punta_eugenia gavilanes_deep	ne_pacific	2017-06-22	both	0.3	-0.00217445	0.0646854	0.6981	1.85393
Macrocystis-31.80889--116.7981-30/5/2018	mexcal_surveys_rodrigogo_2020	M_ne_p_311	Macrocystis	pyrifera	31.8089	-116.798	Mexico	enseda isla_todos_santos_cal_inside_kelp_jose	ne_pacific	2018-05-30	both	92.6	2.0059	6.58989	6.61538	108.251
Macrocystis-31.80889--116.7981-7/5/2018	mexcal_surveys_rodrigogo_2020	M_ne_p_309	Macrocystis	pyrifera	31.8089	-116.798	Mexico	enseda isla_todos_santos_cal_inside_kelp_jose	ne_pacific	2018-05-07	both	40.5	1.7162	3.38202	3.47264	76.4945
Macrocystis-48.182552--123.88481-15/03/1996	Shaffer, J. A. (2000). Seasonal variation in understory kelp bed habitats of the Strait of Juan de Fuca. JOURNAL OF COASTAL RESEARCH, 16(3), 768–775.	M_ne_p_1284	Macrocystis	pyrifera	48.1826	-123.885	United States of America	Washington Juan de Fuca	ne_pacific	1996-03-15	invert	120.744	2.09886	9.09696	9.14125	136.295
Laminaria-42.9642-140.4549-15/10/2008	Hoshikawa	L_nw_p_53	Laminaria	japonica var. religiosa	42.9642	140.455	Japan	Hokkaido - Iwauchi	nw_pacific	2008-10-15	invert	69.5028	1.90539	3.05952	5.09128	133.832
Laminaria-42.9642-140.4549-15/09/2009	Hoshikawa	L_nw_p_55	Laminaria	japonica var. religiosa	42.9642	140.455	Japan	Hokkaido - Iwauchi	nw_pacific	2009-09-15	invert	2.48224	0.738079	0.208136	1.67312	43.9803
Laminaria-42.9642-140.4549-15/09/2010	Hoshikawa	L_nw_p_58	Laminaria	japonica var. religiosa	42.9642	140.455	Japan	Hokkaido - Iwauchi	nw_pacific	2010-09-15	invert	4.96448	0.980896	0.364052	1.20161	31.5861
Laminaria-38.8546-141.628-11/08/2005	Oshino et al.	L_nw_p_352	Laminaria	japonica var. religiosa	38.8546	141.628	Japan	Miyagi - Oshima	nw_pacific	2005-08-11	invert	22.315	1.50739	1.22367	1.22367	32.1658
Ecklonia-38.9019-141.6562-11/08/2005	Oshino et al.	E_nw_p_351	Ecklonia	bicyclis	38.9019	141.656	Japan	Miyagi - Karakuwa	nw_pacific	2005-08-11	invert	25.1043	1.54866	1.34562	1.34562	35.3717
Ecklonia-38.6533-141.491-11/08/2005	Oshino et al.	E_nw_p_359	Ecklonia	bicyclis	38.6533	141.491	Japan	Miyagi - Shizugawa	nw_pacific	2005-08-11	invert	16.7362	1.40662	0.970252	0.970252	25.5045
Ecklonia-38.8546-141.628-11/08/2005	Oshino et al.	E_nw_p_353	Ecklonia	bicyclis	38.8546	141.628	Japan	Miyagi - Oshima	nw_pacific	2005-08-11	invert	25.1043	1.54866	1.34562	1.34562	35.3717
Laminaria-38.9019-141.6562-11/08/2005	Oshino et al.	L_nw_p_350	Laminaria	japonica var. religiosa	38.9019	141.656	Japan	Miyagi - Karakuwa	nw_pacific	2005-08-11	invert	23.8491	1.53069	1.29108	1.29108	33.938
Laminaria-38.7967-141.5527-11/08/2005	Oshino et al.	L_nw_p_354	Laminaria	japonica var. religiosa	38.7967	141.553	Japan	Miyagi - Kesennuma	nw_pacific	2005-08-11	invert	0.697343	0.293311	0.0747444	0.0747444	1.96477
Ecklonia-38.7168-141.5603-11/08/2005	Oshino et al.	E_nw_p_357	Ecklonia	bicyclis	38.7168	141.56	Japan	Miyagi - Utatsu	nw_pacific	2005-08-11	invert	23.1518	1.52029	1.26055	1.26055	33.1353
Laminaria-38.7168-141.5603-11/08/2005	Oshino et al.	L_nw_p_356	Laminaria	japonica var. religiosa	38.7168	141.56	Japan	Miyagi - Utatsu	nw_pacific	2005-08-11	invert	37.6565	1.69069	1.86622	1.86622	49.0562
Ecklonia-37.056938-129.431355-NA	Kim personal communication 2020	E_nw_p_222	Ecklonia	cava	37.0569	129.431	Korea	Ulsan + Ulju	nw_pacific	NA	invert	37.54	1.68961	1.86156	5.67841	819.725
Laminaria-38.6533-141.491-11/08/2005	Oshino et al.	L_nw_p_358	Laminaria	japonica var. religiosa	38.6533	141.491	Japan	Miyagi - Shizugawa	nw_pacific	2005-08-11	invert	13.9469	1.34275	0.837559	0.837559	22.0165
Ecklonia-38.7967-141.5527-11/08/2005	Oshino et al.	E_nw_p_355	Ecklonia	bicyclis	38.7967	141.553	Japan	Miyagi - Kesennuma	nw_pacific	2005-08-11	invert	2.78937	0.778944	0.228672	0.228672	6.01097
Macrocystis-36.552435--121.957058-15/06/1985	KENNER, M. C. (1992). POPULATION-DYNAMICS OF THE SEA-URCHIN STRONGYLOCENTROTUS-PURPURATUS IN A CENTRAL CALIFORNIA KELP FOREST - RECRUITMENT, MORTALITY, GROWTH, AND DIET. MARINE BIOLOGY, 112(1), 107–118. https://doi.org/10.1007/BF00349734	M_ne_p_218	Macrocystis	pyrifera	36.5524	-121.957	United States of America	California Central Coast	ne_pacific	1985-06-15	invert	303.84	2.42214	1.09087	1.85455	449.373
Macrocystis-31.80901--116.7983-7/5/2018	mexcal_surveys_rodrigogo_2020	M_ne_p_310	Macrocystis	pyrifera	31.809	-116.798	Mexico	enseda isla_todos_santos_cal_out_jose	ne_pacific	2018-05-07	both	6.15	1.05591	0.0421204	0.0421204	11.374
Ecklonia-34.60208889-19.32871944-30/06/1998	Seaweed survey units, South Africa	E_s_at_1283	Ecklonia	maxima	34.6021	19.3287	South Africa	Romans Bay	s_atlantic	1998-06-30	invert	84.1549	1.9724	0.339386	20.6665	1391.6
Ecklonia-34.60208889-19.32871944-01/05/1997	Seaweed survey units, South Africa	E_s_at_1281	Ecklonia	maxima	34.6021	19.3287	South Africa	Romans Bay	s_atlantic	1997-05-01	invert	57.2416	1.8374	0.248709	16.139	1036.6
Ecklonia-34.36628889-18.90440278-21/04/1997	Seaweed survey units, South Africa	E_s_at_1278	Ecklonia	maxima	34.3663	18.9044	South Africa	Betty's Bay	s_atlantic	1997-04-21	invert	5.61033	1.02374	0.0381975	2.8059	251.343
Ecklonia-51.667117-129.531889-2/05/2019	Korea_CGC_surveys_2019	E_nw_p_228	Ecklonia	cava	51.6671	129.532	Korea	Pohang Sinchang	nw_pacific	2019-05-02	invert	369.156	2.49035	1.26939	22.4887	340.963
Ecklonia-51.667117-129.563002-3/05/2019	Korea_CGC_surveys_2019	E_nw_p_224	Ecklonia	cava	51.6671	129.563	Korea	Pohang Guryongpo	nw_pacific	2019-05-03	invert	738.311	2.73317	2.2203	19.1958	567.429
Ecklonia-51.667117-129.462188-7/05/2019	Korea_CGC_surveys_2019	E_nw_p_226	Ecklonia	cava	51.6671	129.462	Korea	Ulsan Jujeon	nw_pacific	2019-05-07	invert	1107.47	2.87521	3.07929	32.7864	791.815
Ecklonia-51.649167-130.796389-15/05/2019	Korea_CGC_surveys_2019	E_nw_p_229	Ecklonia	bicyclis	51.6492	130.796	Korea	Ulleung Taeha	nw_pacific	2019-05-15	invert	1107.47	2.87521	3.07929	3.07929	750.254
Ecklonia-32.4675-131.6851-25/12/1996	Shimizu et al.	E_nw_p_1295	Ecklonia	cava kurome	32.4675	131.685	Japan	Miyazaki - Nobeoka - besaki	nw_pacific	1996-12-25	invert	180	2.23874	0.711181	2.6251	176.369
Ecklonia-34.78032222-19.63488333-11/12/2006	Blamey_2005	E_s_at_21	Ecklonia	maxima	34.7803	19.6349	South Africa	Quoin Point	s_atlantic	2006-12-11	invert	15.6358	1.38279	0.087315	0.760961	98.4242
Ecklonia--34.176474-18.18965-15/06/1994	Anderson, R. J., Carrick, P., Levitt, G. J., & Share, A. (1997). Holdfasts of adult kelp Ecklonia maxima provide refuges from grazing for recruitment of juvenile kelps. Marine Ecology Progress Series, 159, 265–273.	E_s_at_12	Ecklonia	maxima	-34.1765	18.1897	South Africa	Cape Town	s_atlantic	1994-06-15	invert	163.002	2.20399	0.578476	9.80035	519.7
Ecklonia--35.11-150.77-10/02/2008	Reef Life Survey, Australia, 2020	E_sw_p_1229	Ecklonia	radiata	-35.11	150.77	Australia	JBMP44	sw_pacific	2008-02-10	both	0.06	-0.565978	0.33253	2.34559	29.3203
Ecklonia-32.9659-132.0685-22/04/2003	Onoue et al.	E_ne_p_1340	Ecklonia	cava	32.9659	132.069	Japan	Oita Oshima	ne_pacific	2003-04-22	both	3	0.804446	NA	0	12.749
Ecklonia-32.4678-131.6855-25/12/1996	Shimizu et al.	E_nw_p_1294	Ecklonia	cava kurome	32.4678	131.685	Japan	Miyazaki - Nobeoka - besaki	nw_pacific	1996-12-25	both	9.792	1.21885	15.3114	15.3114	16.5519
Ecklonia-32.9461-132.0675-21/01/2004	Onoue et al.	E_ne_p_1348	Ecklonia	cava	32.9461	132.067	Japan	Oita Kajiyose	ne_pacific	2004-01-21	invert	7	1.10126	NA	0	25.2518
Ecklonia-32.4673-131.6849-25/12/1996	Shimizu et al.	E_nw_p_1296	Ecklonia	cava kurome	32.4673	131.685	Japan	Miyazaki - Nobeoka - besaki	nw_pacific	1996-12-25	invert	60	1.85388	2.21193	3.50592	75.6521
Macrocystis-27.8545--115.0759-22/6/2017	mexcal_surveys_rodrigogo_2020	M_ne_p_335	Macrocystis	pyrifera	27.8545	-115.076	Mexico	punta_eugenia gavilanes_shallow	ne_pacific	2017-06-22	both	0.0835	-0.450199	0.00934881	0.0189373	0.709301
Ecklonia-32.4679-131.6855-25/12/1996	Shimizu et al.	E_nw_p_1299	Ecklonia	cava kurome	32.4679	131.685	Japan	Miyazaki - Nobeoka - besaki	nw_pacific	1996-12-25	invert	1.92	0.648106	0.138594	40.5905	67.1791
Ecklonia-32.6451-131.7865-02/12/1996	Shimizu et al.	E_nw_p_1298	Ecklonia	cava kurome	32.6451	131.786	Japan	Miyazaki - Nobeoka - Kumanoe	nw_pacific	1996-12-02	invert	3.84	0.890923	0.277187	1.43411	60.1117
Ecklonia-32.4767-131.6716-25/12/1996	Shimizu et al.	E_nw_p_1302	Ecklonia	cava kurome	32.4767	131.672	Japan	Miyazaki - Nobeoka - Iorigawa	nw_pacific	1996-12-25	invert	5.76	1.03296	0.415781	0.821167	21.577
Ecklonia-32.4767-131.6717-25/12/1996	Shimizu et al.	E_nw_p_1303	Ecklonia	cava kurome	32.4767	131.672	Japan	Miyazaki - Nobeoka - Iorigawa	nw_pacific	1996-12-25	invert	9.6	1.21191	0.692968	1.36861	32.5791
Ecklonia-33.8856-130.4258-27/10/2005	Akimoto et al.	E_nw_p_9	Ecklonia	bicyclis	33.8856	130.426	Japan	Fukuoka - Oshima	nw_pacific	2005-10-27	invert	79.2	1.95114	0.297283	0.602189	178.719
Ecklonia-33.8935-130.4334-27/10/2005	Akimoto et al.	E_nw_p_10	Ecklonia	bicyclis	33.8935	130.433	Japan	Fukuoka - Oshima	nw_pacific	2005-10-27	invert	47.7	1.77352	0.716182	1.45073	118.726
Macrocystis-27.14672--114.3673-28/7/2019	mexcal_surveys_rodrigogo_2020	M_ne_p_279	Macrocystis	pyrifera	27.1467	-114.367	Mexico	bahia_asuncion isla_san_roque_deep	ne_pacific	2019-07-28	both	0.125	-0.30886	0.316708	0.316708	0.491066
Ecklonia-51.649167-129.581278-5/07/2019	Korea_CGC_surveys_2019	E_nw_p_230	Ecklonia	cava	51.6492	129.581	Korea	Pohang Samjeong	nw_pacific	2019-07-05	invert	17.52	1.42265	16.9755	16.9755	26.4636
Ecklonia-51.649167-129.431945-15/07/2019	Korea_CGC_surveys_2019	E_nw_p_223	Ecklonia	bicyclis	51.6492	129.432	Korea	Yeongdeok Changpo	nw_pacific	2019-07-15	invert	21.9	1.50082	21.2193	21.2193	31.6825

## Sheet: SD 3
Supplementary Data 3: Sensitivity analysis for different fisheries extraction rates and the resulting economic value per hectare per year
													Purple	Lessonia
													Green	Macrocystis
													Blue	Laminaria
													Red	Ecklonia
													Nereocystis	Yellow

## Sheet: SD 4
Supplementary Data 4: Projected carbon capture potential of kelp genera
	Macrocystis	Laminaria/Saccharina	Lessonia	Ecklonia	Nereocystis		Total
distribution km2	17088.2	29942.8	128	1811.07	315.56
distribution m2	1.70882e+10	2.99428e+10	128000000	1811070000	315560000
C capture rate Low (g/m2)	8	11	15.097	7	8
C capture rate high (g/m2)	164	219	302	150	164
g C captured per year L	1.36706e+11	3.29371e+11	1932416000	12677490000	2524480000
g C captured per year H	2.80246e+12	6.55748e+12	38656000000	271660500000	51751840000
ton C captured per year L	136706	329371	1932.42	12677.5	2524.48		483211
ton C captured per year H	2.80246e+06	6.55748e+06	38656	271660	51751.8		9.72201e+06
ton 30 years C captured L	4.10117e+06	9.88114e+06	57972.5	380325	75734.4		1.44963e+07
ton 30 years C captured H	8.40739e+07	1.96724e+08	1159680	8149815	1.55256e+06		2.9166e+08
mega ton C capture 30 years Low	4.10117	9.88114	0.0579725	0.380325	0.0757344		14.4963
mega ton C capture 30 years High	84.0739	196.724	1.15968	8.14982	1.55256		291.66

## Sheet: SD 5
Supplementary Data 5: Kelp distribution data
							Global coverage (km2)
genus	area	sub_region	region	area_estimate_km2	Source		Macrocystis	Laminaria	Ecklonia	Nereocystis	Lessonia	Global
Macrocystis	Agulhas Bank	South Atlantic	South Atlantic	136.2	Mora-Soto, A., Palacios, M., Macaya, E. C., Gómez, I., Huovinen, P., Pérez-Matus, A., ... & Macias-Fauria, M. (2020). A High-Resolution Global Map of Giant Kelp (Macrocystis pyrifera) Forests and Intertidal Green Algae (Ulvophyceae) with Sentinel-2 Imagery. Remote Sensing, 12(4), 694.		17088.2	29942.8	1811.07	315.56	128.919	49286.6
Macrocystis	Natal	South Atlantic	South Atlantic	1.7
Macrocystis	Namaqua	South Atlantic	South Atlantic	96.5
Macrocystis	Gulf of Alaska	NE Pacific	North Pacific	483.9
Macrocystis	North American Pacific Fjordland	NE Pacific	North Pacific	2074.2
Macrocystis	Northern California	NE Pacific	North Pacific	193.7
Macrocystis	Oregon, Washington, Vancouver Coast and Shelf	NE Pacific	North Pacific	333.6
Macrocystis	Puget Trough/Georgia Basin	NE Pacific	North Pacific	118.2
Macrocystis	Channels and Fjords of Southern Chile	SE Pacific	South Pacific	4840.7
Macrocystis	Chiloense	SE Pacific	South Pacific	687
Macrocystis	Falkland Islands (Malvinas)	South Atlantic	South Atlantic	3081.1
Macrocystis	Patagonian Shelf	South Atlantic	South Atlantic	144.5
Macrocystis	Northeastern New Zealand	SW Pacific	South Pacific	76.6
Macrocystis	Three Kings–North Cape	SW Pacific	South Pacific	0.6
Macrocystis	South Georgia & the South Sandwich Islands	South Atlantic	South Atlantic	145.9
Macrocystis	Bassian	SW Pacific	South Pacific	389.3
Macrocystis	Cape Howe	SW Pacific	South Pacific	128.4
Macrocystis	Western Bassian	SW Pacific	South Pacific	42.4
Macrocystis	Central New Zealand	SW Pacific	South Pacific	75.7
Macrocystis	Chatham Island	SW Pacific	South Pacific	23.3
Macrocystis	Snares Island	SW Pacific	South Pacific	0
Macrocystis	South New Zealand	SW Pacific	South Pacific	148.8
Macrocystis	Crozet Islands	Southern	Southern	73.6
Macrocystis	Heard and McDonald Islands	Southern	Southern	0.5
Macrocystis	Kerguelen Islands	Southern	Southern	3397.6
Macrocystis	Macquarie Island	Southern	Southern	17.2
Macrocystis	Prince Edward Islands	Southern	Southern	46.4
Macrocystis	Auckland Island	Southern	Southern	29.1
Macrocystis	Bounty and Antipodes Islands	Southern	Southern	0.6
Macrocystis	Campbell Island	Southern	Southern	1.5
Macrocystis	Tristan Gough	Southern	Southern	6
Macrocystis	Southern California Bight	NE Pacific	North Pacific	222.1
Macrocystis	Araucanian	SE Pacific	South Pacific	54.9
Macrocystis	Central Chile	SE Pacific	South Pacific	11.7
Macrocystis	Humboldtian	SE Pacific	South Pacific	4.7
Ecklonia	Japan	NW_Pacific	North Pacific	644.83	Bureau, N. C. (1994). Environmental Agency and Marine Parks Center of Japan. Algal and seagrass beds. The report of the marine biotic environment survey in the 4th survey on the natural environment, 2, 1-400.
Ecklonia	Korea	NW_Pacific	North Pacific	538	Sondak, C. F., & Chung, I. K. (2015). Potential blue carbon from coastal ecosystems in the Republic of Korea. Ocean Science Journal, 50(1), 1-8.
Ecklonia	Australia	SW_Pacific	South Pacific	498.24	5190 km2 of hard substrate across Australia (Seamapaustralia.org), avg 9.6 percent cover from RLS (Reeflifesurvey.org)
Laminaria	Japan	NW_Pacific	North Pacific	357.24	Bureau, N. C. (1994). Environmental Agency and Marine Parks Center of Japan. Algal and seagrass beds. The report of the marine biotic environment survey in the 4th survey on the natural environment, 2, 1-400.	Estimated 201,000 ha of seaweed beds in Japan, Hokkaido is 14% of the coastline and 75% of the beds are in Hokkaido
Laminaria	Korea	NW_Pacific	North Pacific	298.055	Bureau, N. C. (1994). Environmental Agency and Marine Parks Center of Japan. Algal and seagrass beds. The report of the marine biotic environment survey in the 4th survey on the natural environment, 2, 1-400.	Assumed same distribution of Laminaria as the ratio of Lam:Ecklonia in Japan times the distribution of Ecklonia in Korea
Laminaria	Europe	NE Atlantic	North Atlantic	18000	Pessarrodona, A., Moore, P. J., Sayer, M. D., & Smale, D. A. (2018). Carbon assimilation and transfer through kelp forests in the NE Atlantic is diminished under a warmer ocean climate. Global Change Biology, 24(9), 4386-4398.	L. hyperborea was estimated in Pessarrodona 2018, 5000 km2 was added for other Laminaria species (Smale estimate)
Laminaria	Alaska, Washington, Oregon	NE Pacific	North Pacific	1598	Shorezone	Used soft brown and hard brown seaweeds
Laminaria	BC	NE Pacific	North Pacific	180	Shorezone	Used proportion of Alaska, Washington, Oregon coastline that had laminaria and applied to the length of the BC coastline
Laminaria	California	NE Pacific	North Pacific	9.44606	Calculated		Wash coast: 253 Ore Coast: 583 Alaska S Coast: 15000 Combined: 15836 BC: 25725 Cali coast: 1350 Took proportions from shorezone and applied
Laminaria	E Canada	NE Pacific	North Pacific	8081.06	https://open.canada.ca/data/en/dataset/30449352-2556-42df-9ffe-47ea8e696f91	20 meter depth contour from DFO canada habitat map (Boulder beach, bank, bedrock sloping/ramp, bedrock platform, bedrock cliff) and buffer around these habitats	These values are similar to those obtained from another approach (kelp biome paper 2020 and 10% cover estimate)
Laminaria	E USA	NE Pacific	North Pacific	1419.03	https://www.nature.com/articles/nature11397	Used Halpern habitat map, filtered by depth (20m) and rocky reef location	These values are similar to those obtained from another approach (kelp biome paper 2020 and 10% cover estimate)
Ecklonia	South Africa	Southern Ocean	South Atlantic	130	Blamey personal estimate
Nereocystis	British Columbia	NE Pacific	North Pacific	125.56	Shorezone	Multiplied the line by 20 meters
Nereocystis	Alaska, Washington, Oregon	NE Pacific	North Pacific	190	Shorezone	Multiplied the line by 20 meters
Lessonia	Chile	SE Pacific	South Pacific	128.919	FIPA Nº 2017-53 “Evaluación de biomasa y análisis del estado de explotación de las praderas naturales de algas pardas (L. trabeculata, L. berteroana/spicata y Macrocystis pyrifera) en las zonas de libre acceso de la III Región de Atacama y IV Región de Coquimbo		Paper presented values for Atacama region, extrapolated those across the Chilean coast

## Sheet: SD 6
Supplementary Data 6: Classifications for genera dependency on kelp forest habitat
	Genus	Number of Surveys	Dependency Class	Dependency Value	Source		High	Feeds heavily on kelp material, depends heavily on kelp forest habitat for protection, key habitat is a kelp forest during all life stages or during a key life stage (e.g., larval).
	Acanthopagrus	33	Low	0.3333	https://en.wikipedia.org/wiki/Acanthopagrus_butcheri		Medium	Resides in a kelp forest, benefits from kelp derived energy or habitat structure but may find suitable habitat in other ecosystems.
	Acanthurus	35	Low	0.3333	http://lifg.australianmuseum.net.au/Group.html?groupId=OPGlQnjG		Low	May reside in a kelp forest but is found in equal or greater abundance in other marine habitats, kelp forests are not key habitat for any life stage.
	Amblypneustes	17	High	1	https://portphillipmarinelife.net.au/species/7727		None	Observed in 5 or fewer surveys across each genus. Notably, this rule was not applied to the Lessonia surveys as there were many fewer observations available.
	Angaria	2	None	0
	Aniculus	1	None	0
	Anisotremus	2	None	0
	Antedon	3	None	0
	Anthaster	3	None	0
	Aplodactylus	32	High	1	https://fishesofaustralia.net.au/home/species/1187
	Aplysia	6	Low	0.3333	https://en.wikipedia.org/wiki/Aplysia_dactylomela
	Apostichopus	11	Med	0.6666	https://en.wikipedia.org/wiki/Apostichopus_japonicus
	Argyrosomus	1	None	0
	Arothron	7	Low	0.3333	https://fishesofaustralia.net.au/home/species/844
	Asterropteryx	3	None	0
	Asthenosoma	1	None	0
	Astralium	115	Low	0.3333	https://seashellsofnsw.org.au/Turbinidae/Pages/Astralium_tentoriiformis.htm
	Astropecten	1	None	0
	Aulacomya	15	Med	0.6666	https://www.jstor.org/stable/24814538
	Austrocochlea	6	Low	0.3333	https://australian.museum/learn/animals/molluscs/zebra-snail/
	Austromegabalanus	7	Low	0.3333	https://bie.ala.org.au/species/urn:lsid:biodiversity.org.au:afd.taxon:d4b89a5e-2127-4441-8ef9-dc54a10a5ca4
	Batillus	1	None	0
	Buccinum	5	None	0
	Bullina	7	Low	0.3333	https://seashellsofnsw.org.au/Bullinidae/Pages/Bullina_lineata.htm
	Busycotypus	2	None	0
	Cabestana	80	Low	0.3333	https://seashellsofnsw.org.au/Ranellidae/Pages/Cabestana_spengleri.htm
	Calliostoma	1	None	0
	Campanile	9	Low	0.3333	https://en.wikipedia.org/wiki/Campanile_symbolicum
	Cancer	154	Low	0.3333	https://inverts.wallawalla.edu/Arthropoda/Crustacea/Malacostraca/Eumalacostraca/Eucarida/Decapoda/Brachyura/Family_Cancridae/Cancer_productus.html
	Cantherhines	1	None	0
	Canthigaster	2	None	0
	Cassis	2	None	0
	Celerina	1	None	0
	Cellana	1	None	0
	Centropristis	1	None	0
	Centropyge	3	None	0
	Centrostephanus	90	Med	0.6666	https://www.sciencedirect.com/science/article/abs/pii/B9780123964915000174
	Chaetodon	33	Low	0.3333	https://fishesofaustralia.net.au/home/species/2395
	Charonia	37	Low	0.3333	https://www.vliz.be/imisdocs/publications/317638.pdf
	Cheilio	5	None	0
	Chelidonichthys	2	None	0
	Chicoreus	6	Low	0.3333	https://seashellsofnsw.org.au/Muricinae/Pages/chicoreus_denudatus.htm
	Chirodactylus	3	None	0
	Chlorostoma	11	High	1	https://scholarworks.calstate.edu/downloads/z316q615k
	Chromis	22	Low	0.3333	https://www.fishbase.de/summary/Chromis-westaustralis.html
	Cilus	2	None	0
	Cirrhitichthys	3	None	0
	Cladodactyla	1	Med	0.6666	https://www.sealifebase.ca/summary/Cladodactyla-crocea.html
	Clanculus	1	None	0
	Clypeaster	1	None	0
	Cominella	8	Low	0.3333	https://en.wikipedia.org/wiki/Cominella_lineolata
	Concholepas	6	Med	0.6666	https://eol.org/pages/4834785
	Conus	1	None	0
	Coryphaena	1	None	0
	Crangon	4	None	0
	Crassadoma	30	Low	0.3333	https://www.jstor.org/stable/27085041#metadata_info_tab_contents
	Crassilabrum	1	None	0
	Cribrarula	1	None	0
	Cronia	6	Low	0.3333	Undetermined
	Ctenochaetus	1	None	0
	Cucumaria	1	None	0
	Cuspivolva	4	None	0
	Cyclopterus	1	None	0
	Cymbiola	3	None	0
	Cypraea	206	Low	0.3333	https://www.faunafondness.com/cypraea/
	Dardanus	13	Low	0.3333	https://www.sealifebase.se/summary/Dardanus-lagopodes.html
	Dascyllus	1	None	0
	Dendrochirus	2	None	0
	Diadema	26	Med	0.6666	https://api.taylorfrancis.com/content/chapters/edit/download?identifierName=doi&identifierValue=10.1201/b13769-27&type=chapterpdf
	Dicathais	69	Low	0.3333	https://en.wikipedia.org/wiki/Dicathais
	Dicentrarchus	2	None	0
	Diodon	2	None	0
	Diploprion	1	None	0
	Dolabella	4	None	0
	Doriprismatica	18	Low	0.3333	https://en.wikipedia.org/wiki/Doriprismatica_atromarginata
	Drupella	4	None	0
	Echinometra	21	Low	0.3333	https://www.sciencedirect.com/topics/agricultural-and-biological-sciences/echinometra
	Ecsenius	2	None	0
	Engraulis	2	None	0
	Entelurus	1	None	0
	Epinephelus	1	None	0
	Ergalatax	3	None	0
	Fistularia	12	Low	0.3333	https://reeflifesurvey.com/species/Fistularia-commersonii
	Fromia	31	Low	0.3333	https://reeflifesurvey.com/species/fromia-polypora
	Fusinus	6	Low	0.3333	http://www.marinespecies.org/aphia.php?p=taxdetails&id=208605
	Fusitriton	1	Low	0.3333	https://www.centralcoastbiodiversity.org/oregon-triton-bull-fusitriton-oregonensis.html
	Genypterus	1	None	0
	Girella	20	Med	0.6666	https://www.fishbase.se/summary/girella-punctata
	Gobiodon	1	None	0
	Gymnothorax	1	None	0
	Haliotis	94	High	1	https://marine.ucsc.edu/target/target-species-haliotis-rufescens.html
	Heliocidaris	161	High	1	https://www.sciencedirect.com/science/article/abs/pii/S0167930907800810
	Hemilutjanus	2	None	0
	Hexagrammos	64	High	1	https://www.fishbase.se/summary/Hexagrammos-decagrammus.html
	Hinnites	1	None	0
	Hippodiplosia	10	Low	0.3333	https://www.centralcoastbiodiversity.org/fluted-bryozoan-bull-hippodiplosia-insculpta.html
	Hippoglossus	1	None	0
	Holothuria	2	None	0
	Homarus	88	Med	0.6666	https://www.nationallobsterhatchery.co.uk/lobster-biology/
	Hyas	2	None	0
	Isacia	3	None	0
	Istigobius	3	None	0
	Jasus	62	High	1	https://www.sciencedirect.com/topics/agricultural-and-biological-sciences/jasus-edwardsii
	Kelletia	366	Med	0.6666	https://en.wikipedia.org/wiki/Kelletia_kelletii
	Labrisomus	6	High	1	https://www.researchgate.net/publication/261547563_Length-weight_relationships_for_25_kelp_forest-associated_fishes_of_northern_and_central_Chile
	Labroides	23	Low	0.3333	https://fishesofaustralia.net.au/home/genus/756
	Labrus	11	Med	0.6666	https://www.fishbase.de/summary/Labrus-bergylta.html
	Lethrinus	3	None	0
	Leucoraja	1	None	0
	Lithodes	22	Low	0.3333	https://www.centralcoastbiodiversity.org/spiny-lithode-crab-bull-acantholithodes-hispidus.html
	Lithopoma	378	Med	0.6666	https://sbclter.msi.ucsb.edu/external/Documents/Publications/FieldGuide.pdf
	Loligo	1	None	0
	Lophius	2	None	0
	Loxechinus	22	High	1	https://www.sciencedirect.com/science/article/abs/pii/S0167930907800767
	Maja	4	None	0
	Medialuna	1	None	0
	Megathura	367	Low	0.3333	https://biodiversityla.org/species/iconic/giant-keyhole-limpet/
	Meiacanthus	1	None	0
	Microcanthus	29	Low	0.3333	https://fishesofaustralia.net.au/home/species/525#moreinfo
	Mugil	2	None	0
	Munida	4	Low	0.3333	https://www.sealifebase.ca/summary/Munida-rugosa.html
	Mytilus	8	Low	0.3333	https://animaldiversity.org/accounts/Mytilus_edulis/
	Naso	13	Low	0.3333	https://fishesofaustralia.net.au/home/species/2196
	Nemadactylus	14	Low	0.3333	https://www.fishbase.se/summary/Nemadactylus-macropterus.html
	Neotrygon	4	None	0
	Norrisia	24	High	1	https://en.wikipedia.org/wiki/Norrisia_norrisii
	Nucella	4	None	0
	Octopus	5	Low	0.3333	https://australian.museum/learn/animals/molluscs/common-sydney-octopus-octopus-tetricus/
	Omphalius	16	High	1	https://www.jstage.jst.go.jp/article/benthos1996/57/1/57_1_1/_article
	Ophiodon	158	Med	0.6666	https://animaldiversity.org/accounts/Ophiodon_elongatus/
	Oxycheilinus	5	None	0
	Pagrus	25	High	1	https://journals.plos.org/plosone/article?id=10.1371/journal.pone.0136799
	Panulirus	17	High	1	https://www.publish.csiro.au/mf/mf06141
	Paralabrax	2	None	0
	Paralomis	2	Med	0.6666	https://www.researchgate.net/publication/353391531_Podding_of_Paralomis_granulosa_Lithodidae_juveniles_inhabiting_kelp_forests_of_the_Cape_Horn_Archipelago_Chile
	Parapercis	4	None	0
	Parastichopus	26	Med	0.6666	http://www.centralcoastbiodiversity.org/giant-red-sea-cucumber-bull-parastichopus-californicus.html
	Pareuthria	6	Med	0.6666	https://www.researchgate.net/publication/309585873_Revision_of_the_genera_Pareuthria_Strebel_1905_Glypteuthria_Strebel_1905_and_Meteuthria_Thiele_1912_Gastropoda_Buccinulidae_with_the_description_of_three_new_genera_and_two_new_species_from_Southweste
	Parupeneus	8	Low	0.3333	https://fishesofaustralia.net.au/home/species/591
	Penaeus	1	None	0
	Pinguipes	31	Med	0.6666	https://en.wikipedia.org/wiki/Pinguipes_chilensis
	Pisaster	210	Low	0.3333	https://inverts.wallawalla.edu/Echinodermata/Class%20Asteroidea/Pisaster_ochraceus.html
	Platycephalus	8	Low	0.3333	https://www.fishbase.se/summary/Platycephalus-fuscus.html
	Plaxiphora	2	Med	0.6666	https://seashellsofnsw.org.au/Mopaliidae/Pages/Plaxiphora_albida.htm
	Plectorhinchus	12	Low	0.3333	https://reeflifesurvey.com/species/Plectorhinchus-caeruleonothus
	Pollachius	35	Med	0.6666	https://www.marlin.ac.uk/species/detail/9
	Pomacentrus	27	Low	0.3333	https://fishesofaustralia.net.au/home/species/2337
	Pomatomus	2	None	0
	Psenopsis	2	None	0
	Pseudanthias	5	None	0
	Pseudocentrotus	11	Med	0.6666	https://www.sciencedirect.com/science/article/abs/pii/B9780123964915000307
	Pyura	12	Low	0.3333	https://animaldiversity.org/accounts/Pyura/classification/
	Sagmariasus	10	High	1	https://www.dpi.nsw.gov.au/__data/assets/pdf_file/0008/375884/Eastern-Rock-Lobster.pdf
	Salmo	1	None	0
	Sarda	3	None	0
	Sardinops	2	None	0
	Scartichthys	11	Med	0.6666	https://en.wikipedia.org/wiki/Scartichthys_gigas
	Scarus	22	Low	0.3333	https://en.wikipedia.org/wiki/Scarus
	Scomber	3	None	0
	Scomberomorus	2	None	0
	Scorpaenichthys	78	High	1	https://www.fishbase.se/summary/Scorpaenichthys-marmoratus.html
	Scyllarides	1	None	0
	Sebastes	362	Med	0.6666	https://link.springer.com/article/10.1023/A:1023981908146
	Semicossyphus	5	High	1	https://en.wikipedia.org/wiki/Semicossyphus_darwini
	Sepia	86	Low	0.3333	https://greatsouthernreef.com/cuttlefish
	Sepioteuthis	3	None	0
	Seriola	3	None	0
	Sillago	4	None	0
	Sphyraena	14	Low	0.3333	https://en.wikipedia.org/wiki/Japanese_barracuda
	Stereolepis	7	High	1	https://www.montereybayaquarium.org/animals/animals-a-to-z/giant-sea-bass
	Strongylocentrotus	6	High	1	https://marine.ucsc.edu/target/target-species-strongylocentrotus.html
	Tautoga	2	None	0
	Tegula	5	Med	0.6666	https://www.sealifebase.se/summary/Tegula-brunnea.html
	Teuthida	1	None	0
	Thalassoma	53	Low	0.3333	https://fishesofaustralia.net.au/home/species/283
	Thyrsites	1	None	0
	Todarodes	2	None	0
	Trachurus	42	Med	0.6666	https://www.fishbase.se/summary/Trachurus-symmetricus.html
	Trichiurus	2	None	0
	Tristichotrochus	3	None	0
	Tritonia	2	None	0
	Trochus	2	None	0
	Trophon	27	Low	0.3333	http://species-identification.org/species.php?species_group=mollusca&id=1004
	Turbo	202	High	1	https://link.springer.com/article/10.1007/s12562-017-1170-5
	Turridae	4	None	0
	Zanclus	10	Low	0.3333	https://fishesofaustralia.net.au/home/species/1891
	Zoila	5	Low	0.3333	https://reeflifesurvey.com/species/zoila-friendii/
	Zygochlamys	2	Med	0.6666	https://www.sealifebase.ca/summary/Zygochlamys-patagonica.html

## Sheet: SD 7
Supplementary Data 7: Sensitivity analysis for carbon sequestration
													Purple	Lessonia
													Green	Macrocystis
													Blue	Laminaria
													Red	Ecklonia
													Nereocystis	Yellow

## Sheet: SD 8
Supplementary Data 8: Search terms
Search engine	Search terms	Terms returned	Papers reviewed	Date
Web of Science	fish* OR invert* AND macrocystis	267	88	2020-03-25
Web of Science	fish* OR invert* AND ecklonia	184	56	2020-03-25
[truncated: 13 more rows]

## Sheet: SD 9
Supplementary Data 9: Biodiversity Surveys
[truncated: 39,511 more rows]

[truncated: 5 more sheets: SD 10, SD 11, SD 12, SD 13, SD 14]
